# Supplementary material for: Chronic Inhibition of STAT3/STAT5 in Treatment-Resistant Human Breast Cancer Cell Subtypes: Convergence on the ROS/SUMO Pathway and Its Effects on xCT Expression and System xc- Activity
Source: PLoS One. 2016 Aug 11;11(8):e0161202. doi: 10.1371/journal.pone.0161202 (PMC4981357; doi:10.1371/journal.pone.0161202)
Supplement: S1 Table — (XLSX) [file pone.0161202.s001.xlsx]

## Sheet: MDA-MB-231 RNA-seq
Comparison of wild-type MDA-MB-231 cells and MDA-MB-231 clone #2 cells by RNA-seq
XLOC ID	UCSC ID	Gene Symbol	WT MDA FPKM	MDA #2 FPKM	Fold-Change	q-value
XLOC_021665	uc002qse.3	A1BG-AS1	0.512267	1.42728	2.7862	0.0395256
XLOC_037423	uc010jza.2	AARS2	3.47858	5.00773	1.43959	0.000992934
XLOC_006705	uc001pjc.2	AASDHPPT	42.6736	63.6886	1.49246	0.000361111
XLOC_044493	uc004bcl.4	ABCA1	29.2084	39.6014	1.35582	0.0023608
XLOC_016113	uc002cpy.2	ABCA3	6.73673	3.13363	0.465156	0.000361111
XLOC_040335	uc003wik.6	ABCB8	17.9433	12.3699	0.689388	0.0241148
XLOC_017012	uc032emu.2	ABCC1	0.590435	0.893381	1.51309	0.011375
XLOC_015283	uc002del.5	ABCC1	1.13707	2.34237	2.06001	0.000361111
XLOC_017798	uc002isk.5	ABCC3	5.88898	13.181	2.23825	0.00210356
XLOC_000871	uc001dqm.5	ABCD3	38.4093	25.4425	0.662405	0.000361111
XLOC_012857	uc001xpr.3	ABCD4	58.1329	40.6578	0.699394	0.00156568
XLOC_027854	uc002zan.3	ABCG1	2.02634	0.782751	0.386288	0.000361111
XLOC_033122	uc003hrg.4	ABCG2	5.28785	13.8659	2.62222	0.000992934
XLOC_013994	uc002bnk.2	ABHD2	11.4361	22.1187	1.93411	0.000361111
XLOC_020219	uc002ktl.2	ABHD3	24.1438	40.1251	1.66192	0.000361111
XLOC_022047	uc002ngb.4	ABHD8	26.1906	10.1448	0.387345	0.00128026
XLOC_003468	uc001gmg.5	ABL2	14.5093	28.1271	1.93856	0.000361111
XLOC_036809	uc003qil.2	ABRACL	77.3356	61.3766	0.79364	0.0136703
XLOC_036108	uc003nii.4	ABT1	15.255	11.8059	0.773904	0.00785624
XLOC_039516	uc003svi.3	AC002480.3	1.56699	0.662996	0.423102	0.000361111
XLOC_017244	uc060bkp.1	AC005224.2	0.725544	1.42279	1.961	0.00338159
XLOC_022079	uc060vsq.1	AC005253.4	108.62	65.6398	0.604307	0.0262694
XLOC_039520	uc064byf.1	AC005682.5	8.01315	4.25983	0.531605	0.000361111
XLOC_020636	uc060rmu.1	AC006277.3	0.394214	0.952107	2.4152	0.0101645
XLOC_024411	uc061pnf.1	AC007405.6	3.08918	1.74924	0.566247	0.0474659
XLOC_022634	uc061clo.1	AC008440.5	94.2425	215.882	2.29071	0.000361111
XLOC_016796	uc059xbj.1	AC009120.6	129.813	89.7433	0.691328	0.0249432
XLOC_024182	uc061ngh.1	AC009404.2	0.65856	1.39257	2.11457	0.031673
XLOC_025380	uc032npx.1	AC010987.6	2.86929	1.13713	0.396311	0.00338159
XLOC_044889	uc064xpp.1	AC011043.1	1.13701	0	0	0.000361111
XLOC_021705	uc060qtx.1	AC011558.5	64.057	128.054	1.99906	0.0117322
XLOC_034183	uc063fww.1	AC012603.2	5.36872	1.09736	0.204399	0.000361111
XLOC_030507	uc062ged.1	AC018816.3	0.189643	1.04394	5.50476	0.0389066
XLOC_024552	uc002utn.2	AC020571.3	0.0299551	0.716996	23.9357	0.0402642
XLOC_009782	uc058ogq.1	AC021066.1	3991.35	8917	2.23408	0.0172472
XLOC_031600	uc032sot.2	AC024937.1	2.87505	4.68917	1.63099	0.0349331
XLOC_018335	uc060awq.1	AC025335.1	1.20893	2.99072	2.47386	0.000361111
XLOC_031035	uc062mcu.1	AC069070.1	8.1029	2.84031	0.35053	0.0072109
XLOC_040499	uc064bsj.1	AC073333.8	23.1509	3.82873	0.165381	0.000361111
XLOC_039400	uc003skf.3	AC091729.9	1.14971	0.231979	0.201772	0.0462756
XLOC_040432	uc003smw.2	AC091801.1	0.234751	4.35327	18.5442	0.00384817
XLOC_024461	uc061pzj.1	AC092162.1	1.61197	0.549983	0.341187	0.0067868
XLOC_039432	uc064bed.1	AC092171.4	9.64063	3.20154	0.332088	0.000361111
XLOC_018681	uc060elw.1	AC124789.1	11.8959	3.58849	0.301658	0.000361111
XLOC_014506	uc059jzw.1	AC126323.2	0	1.4539	#DIV/0!	0.000361111
XLOC_017198	uc060azb.1	AC129492.1	6.4547	3.28142	0.508377	0.0214535
XLOC_030966	uc062lox.1	AC139453.1	0.187177	2.85127	15.233	0.000361111
XLOC_041312	uc064joo.1	AC144652.1	1.19077	0.26405	0.221747	0.000361111
XLOC_030680	uc003cht.4	ACAA1	20.6688	12.8997	0.624115	0.000361111
XLOC_018668	uc002hnk.4	ACACA	2.29269	1.13033	0.493015	0.0144613
XLOC_009082	uc001tsq.4	ACAD10	36.0452	22.4561	0.622998	0.0023608
XLOC_006947	uc001qhk.4	ACAD8	17.2297	24.6782	1.43231	0.000361111
XLOC_017163	uc002gev.5	ACADVL	328.59	426.499	1.29797	0.026591
XLOC_006710	uc001pjw.2	ACAT1	98.1506	163.021	1.66093	0.000992934
XLOC_003769	uc001hpy.4	ACBD3	21.3783	26.2334	1.2271	0.0415404
XLOC_005064	uc001ito.4	ACBD5	15.8362	27.7572	1.75277	0.000361111
XLOC_004992	uc001inv.4	ACBD7	5.08442	3.52211	0.692726	0.00210356
XLOC_023415	uc002qwd.3	ACP1	103.533	51.754	0.499879	0.000361111
XLOC_004745	uc001kzs.4	ACSL5	94.3415	138.98	1.47316	0.00384817
XLOC_009417	uc001qsx.2	ACSM4	0.874922	1.75066	2.00093	0.000361111
XLOC_027202	uc002wub.4	ACSS1	4.06031	2.59751	0.639732	0.000361111
XLOC_008877	uc001szl.2	ACSS3	7.70119	3.05698	0.396949	0.000361111
XLOC_019332	uc002kak.3	ACTG1	2237.52	3711.94	1.65895	0.000361111
XLOC_005522	uc001kvv.4	ACTR1A	74.7602	44.7675	0.598815	0.000361111
XLOC_025571	uc002syb.3	ACTR1B	36.3811	20.0071	0.549931	0.000361111
XLOC_024174	uc002tkx.3	ACTR3	139.29	201.381	1.44577	0.00068596
XLOC_031416	uc003ffs.3	ACTRT3	1.45146	0.926874	0.63858	0.0415404
XLOC_029553	uc003cif.4	ACVR2B	1.75989	0.844861	0.480065	0.000361111
XLOC_014475	uc002afd.3	ADAM10	76.387	113.298	1.48321	0.0123263
XLOC_017689	uc002ihh.4	ADAM11	0.209434	0.88557	4.2284	0.000361111
XLOC_024984	uc002qzu.5	ADAM17	23.6656	13.1984	0.557704	0.000361111
XLOC_041576	uc003xdx.4	ADAM28	0.0754813	1.04572	13.854	0.000361111
XLOC_005687	uc009ybi.4	ADAM8	69.6864	43.0857	0.61828	0.000361111
XLOC_041693	uc003xmp.4	ADAM9	79.2219	121.527	1.53401	0.00613089
XLOC_028031	uc002ymf.4	ADAMTS1	16.5658	3.02308	0.182489	0.000361111
XLOC_034911	uc003jia.3	ADAMTS12	10.6709	7.22451	0.677029	0.00210356
XLOC_006929	uc010scd.3	ADAMTS15	4.71987	11.7898	2.49791	0.000361111
XLOC_033710	uc003jdj.1	ADAMTS16	3.26611	6.96535	2.13261	0.0437238
XLOC_035071	uc003jtp.4	ADAMTS6	3.47394	1.6177	0.465667	0.000361111
XLOC_040410	uc003sjn.5	ADAP1	10.4158	3.58821	0.344497	0.000361111
XLOC_003221	uc001ffh.4	ADAR	33.2609	54.6309	1.6425	0.000361111
XLOC_020619	uc002luh.5	ADAT3	49.858	74.8121	1.5005	0.00183748
XLOC_001801	uc001hql.2	ADCK3	18.7773	13.1289	0.69919	0.00957185
XLOC_025085	uc002rfs.5	ADCY3	63.5575	39.3446	0.619039	0.00338159
XLOC_025406	uc002sgy.4	ADD2	0.152524	1.83269	12.0157	0.000361111
XLOC_004727	uc001kys.5	ADD3	17.5533	11.7666	0.670335	0.0490782
XLOC_024948	uc002qxp.5	ADI1	5.37176	3.25187	0.605364	0.000361111
XLOC_003604	uc001gyq.7	ADIPOR1	43.8455	69.9267	1.59484	0.000361111
XLOC_008227	uc001qjm.4	ADIPOR2	31.7418	24.4032	0.768803	0.0103776
XLOC_004467	uc001jwi.4	ADK	79.9445	48.0763	0.601371	0.000361111
XLOC_005926	uc001mil.2	ADM	83.8247	46.5764	0.555641	0.000361111
XLOC_027434	uc002xvt.3	ADNP	24.8651	33.7843	1.3587	0.00407297
XLOC_004373	uc001jmg.4	ADO	20.9191	16.1724	0.773093	0.00360555
XLOC_000456	uc001bzt.4	ADPRHL2	21.8496	17.3121	0.79233	0.0218208
XLOC_034551	uc003lxt.2	ADRA1B	3.05255	1.52132	0.498377	0.000361111
XLOC_004758	uc001lba.4	ADRB1	0.808173	0.0316909	0.039213	0.0121167
XLOC_026944	uc002ycn.5	ADRM1	185.226	132.425	0.714937	0.0130695
XLOC_028638	uc003ayp.5	ADSL	163.138	132.206	0.810394	0.0450738
XLOC_037061	uc003naa.4	ADTRP	2.7848	0.925756	0.332432	0.000361111
XLOC_013990	uc002bmt.3	AEN	20.5908	15.2792	0.74204	0.00360555
XLOC_032781	uc003gkg.2	AFAP1	17.436	34.6728	1.98858	0.000361111
XLOC_034474	uc003lqh.4	AFAP1L1	9.91611	4.23603	0.427187	0.00407297
XLOC_005574	uc001lbn.5	AFAP1L2	2.7813	11.4848	4.12929	0.000361111
XLOC_025587	uc002tag.4	AFF3	16.1241	1.06759	0.0662108	0.00210356
XLOC_035418	uc003kyd.4	AFF4	24.1097	38.4005	1.59274	0.000361111
XLOC_023810	uc002scz.4	AFTPH	29.7198	22.1383	0.744901	0.0293301
XLOC_005181	uc031wfn.1	AGAP10	2.00735	3.90098	1.94335	0.000361111
XLOC_023582	uc002rid.4	AGBL5	13.3741	5.81714	0.434956	0.0153927
XLOC_039946	uc003uvf.4	AGFG2	19.4358	26.4566	1.36123	0.0229
XLOC_000898	uc001dsi.2	AGL	6.56986	4.9758	0.757368	0.00430489
XLOC_044789	uc004cii.2	AGPAT2	47.7169	32.5416	0.681972	0.000361111
XLOC_040500	uc003str.4	AGR2	24.4111	8.15962	0.334259	0.000361111
XLOC_044362	uc010mqc.4	AGTPBP1	18.105	24.035	1.32753	0.00360555
XLOC_000146	uc001ast.4	AGTRAP	28.8524	19.1484	0.663667	0.000361111
XLOC_027262	uc002xai.4	AHCY	217.849	145.62	0.668445	0.000361111
XLOC_000959	uc001dyx.4	AHCYL1	54.6624	39.7992	0.728091	0.00454576
XLOC_013086	uc010axc.2	AHNAK2	4.65199	18.513	3.97959	0.000361111
XLOC_039491	uc011jxz.2	AHR	34.9501	21.2863	0.609048	0.000361111
XLOC_003745	uc001hnn.4	AIDA	43.7828	74.4415	1.70025	0.00261613
XLOC_043912	uc004cab.3	AIF1L	5.01309	1.79243	0.35755	0.000361111
XLOC_005279	uc001jqp.3	AIFM2	11.6863	9.46249	0.809708	0.0440394
XLOC_036824	uc003qjg.5	AIG1	22.0744	39.4133	1.78548	0.000361111
XLOC_036626	uc003prh.4	AIM1	6.17747	9.695	1.56941	0.000361111
XLOC_003310	uc001ftj.2	AIM2	0.757909	2.69903	3.56115	0.00873077
XLOC_039437	uc003spo.4	AIMP2	37.9801	14.2093	0.374125	0.000361111
XLOC_006422	uc001olv.4	AIP	48.8249	29.0511	0.595006	0.000361111
XLOC_000788	uc001dhn.4	AK5	2.66473	0.679345	0.25494	0.000992934
XLOC_010703	uc001uys.2	AKAP11	9.44505	6.33925	0.671172	0.000361111
XLOC_036868	uc003qoe.5	AKAP12	5.94375	15.2187	2.56045	0.000361111
XLOC_004054	uc001ihq.4	AKR1C1	13.9066	20.3761	1.46521	0.00183748
XLOC_002228	uc001bbw.4	AKR7A2	41.0626	29.3014	0.713579	0.00210356
XLOC_013083	uc001ypk.4	AKT1	100.537	78.6405	0.782205	0.0370738
XLOC_002634	uc057gze.1	AL136985.1	19.8239	0.86424	0.0435959	0.000361111
XLOC_001819	uc057qez.1	AL139288.1	31.6091	0	0	0.00156568
XLOC_012701	uc059bqh.1	AL162759.1	0.336512	1.16356	3.45771	0.0261044
XLOC_044897	uc064xpw.1	AL354822.1	2.53856	0.708504	0.279097	0.000361111
XLOC_001183	uc057kzj.1	AL450992.2	0	1.24104	#DIV/0!	0.000361111
XLOC_005449	uc001kky.4	ALDH18A1	41.3068	23.7448	0.57484	0.000361111
XLOC_014102	uc002bwn.5	ALDH1A3	2.60396	9.61341	3.69184	0.000992934
XLOC_043429	uc004aay.4	ALDH1B1	25.1412	41.5667	1.65333	0.000361111
XLOC_018483	uc002gwj.4	ALDH3A1	0.475167	3.14951	6.62822	0.000361111
XLOC_017333	uc002gwa.2	ALDH3A2	31.4131	48.5949	1.54696	0.0301639
XLOC_006430	uc031xti.2	ALDH3B1	14.3471	18.1927	1.26804	0.0329079
XLOC_010779	uc001vga.4	ALG11	7.50981	9.7014	1.29183	0.0378524
XLOC_044467	uc004azf.4	ALG2	36.2559	50.2324	1.3855	0.000361111
XLOC_011163	uc001uvy.4	ALG5	34.7511	21.2395	0.611189	0.00935683
XLOC_000718	uc021oof.1	ALG6	19.3809	25.4791	1.31465	0.00894096
XLOC_007901	uc001ply.4	ALG9	29.7878	42.8623	1.43892	0.0128914
XLOC_010216	uc001tnx.3	ALKBH2	19.3129	26.6079	1.37773	0.00894096
XLOC_020704	uc002meo.3	ALKBH7	42.9295	23.5415	0.548376	0.000361111
XLOC_007872	uc009yxp.4	ALKBH8	6.59585	10.1101	1.5328	0.000361111
XLOC_030747	uc003cpx.3	ALS2CL	4.54668	7.11802	1.56554	0.0176269
XLOC_026101	uc002uye.4	ALS2CR11	0.123712	1.06034	8.57104	0.00830305
XLOC_020625	uc002lvh.3	AMH	6.01346	8.64013	1.4368	0.0368221
XLOC_002904	uc001dxx.5	AMIGO1	2.50006	1.82052	0.728191	0.00851344
XLOC_009690	uc001rpk.4	AMIGO2	32.9452	42.8113	1.29947	0.00338159
XLOC_046186	uc004eoo.4	AMMECR1	5.2561	4.09011	0.778164	0.0369435
XLOC_046199	uc004epr.4	AMOT	1.24223	0	0	0.000361111
XLOC_006666	uc001pfb.4	AMOTL1	9.42603	21.1805	2.24702	0.000361111
XLOC_040636	uc003tgu.4	AMPH	12.956	4.90687	0.378733	0.000361111
XLOC_004431	uc001jsv.4	ANAPC16	69.8866	37.3724	0.534758	0.000361111
XLOC_031914	uc003gro.4	ANAPC4	20.6466	29.3364	1.42088	0.00764891
XLOC_010339	uc001uag.4	ANAPC5	131.664	96.8331	0.735456	0.00873077
XLOC_003702	uc001hjz.3	ANGEL2	10.9516	18.7385	1.71103	0.00261613
XLOC_042935	uc003ymn.4	ANGPT1	0.882036	0.477821	0.541725	0.0203938
XLOC_044647	uc004bqr.2	ANGPTL2	8.65158	2.29108	0.264816	0.000361111
XLOC_005241	uc001jkw.4	ANK3	2.34925	0.927619	0.394858	0.000361111
XLOC_026513	uc002wno.4	ANKEF1	6.95848	10.434	1.49947	0.0148347
XLOC_040498	uc003sti.3	ANKMY2	11.9493	4.10444	0.343488	0.000361111
XLOC_005420	uc001khe.2	ANKRD1	308.279	650.104	2.10882	0.000361111
XLOC_011493	uc001vrn.5	ANKRD10	31.3944	43.4458	1.38387	0.0365316
XLOC_009061	uc001tpx.4	ANKRD13A	44.9284	32.0199	0.712687	0.0101645
XLOC_033033	uc003hgo.5	ANKRD17	17.0758	22.3066	1.30633	0.0144613
XLOC_025564	uc002sxa.4	ANKRD23	17.0111	9.19651	0.540618	0.0153927
XLOC_030588	uc003cai.2	ANKRD28	43.4751	30.8149	0.708794	0.0264412
XLOC_020240	uc002kun.4	ANKRD29	9.3464	15.7633	1.68656	0.000361111
XLOC_033764	uc021xwp.2	ANKRD33B	5.76748	3.65902	0.634423	0.000361111
XLOC_025548	uc061ltz.1	ANKRD36C	2.06274	1.21747	0.59022	0.00935683
XLOC_042883	uc003yjm.5	ANKRD46	11.0988	7.41957	0.668502	0.00068596
XLOC_035028	uc003jqt.4	ANKRD55	0.308261	2.29807	7.45495	0.000361111
XLOC_040047	uc003vji.4	ANKRD7	0	0.807235	#DIV/0!	0.000361111
XLOC_036276	uc003ojx.5	ANKS1A	8.2192	6.69036	0.813992	0.0462756
XLOC_031320	uc003exl.4	ANKUB1	76.7552	21.7692	0.283619	0.000361111
XLOC_039613	uc003tff.4	ANLN	300.189	122.137	0.406867	0.000361111
XLOC_008523	uc001roo.4	ANO6	13.2611	17.9078	1.3504	0.00068596
XLOC_022049	uc002ngf.2	ANO8	9.0789	4.19937	0.462542	0.0101645
XLOC_003117	uc010pbw.3	ANP32E	66.6736	98.3629	1.47529	0.000361111
XLOC_023846	uc002sfe.4	ANTXR1	28.1794	17.9773	0.637959	0.000361111
XLOC_033075	uc003hly.5	ANTXR2	82.728	110.494	1.33563	0.0194423
XLOC_032599	uc003irm.4	ANXA10	0.73054	3.19777	4.37727	0.000361111
XLOC_014493	uc002agk.4	ANXA2	762.282	1351.04	1.77236	0.000361111
XLOC_033269	uc003idv.5	ANXA5	421.663	553.655	1.31303	0.00128026
XLOC_035596	uc003ltl.3	ANXA6	243.645	159.594	0.655027	0.00068596
XLOC_005314	uc001jtz.3	ANXA7	93.252	64.5086	0.691766	0.000361111
XLOC_004303	uc010qfu.3	ANXA8L1	0.235179	0.875213	3.72148	0.00128026
XLOC_001156	uc001ewa.3	ANXA9	1.54028	4.27281	2.77405	0.000361111
XLOC_017651	uc002ibt.5	AOC2	1.04382	3.09737	2.96734	0.000361111
XLOC_017652	uc002ibv.6	AOC3	0.739601	2.396	3.23958	0.00313088
XLOC_024573	uc002uvx.4	AOX1	59.0887	22.3355	0.378	0.000361111
XLOC_027712	uc002yli.1	AP000476.1	1.0796	0	0	0.000361111
XLOC_006629	uc058gkc.1	AP000648.5	2.85861	4.23778	1.48246	0.000361111
XLOC_020911	uc002ndu.3	AP1M1	156.881	92.188	0.58763	0.000361111
XLOC_021915	uc002mpc.4	AP1M2	113.443	72.1834	0.636297	0.000361111
XLOC_039962	uc003uxv.5	AP1S1	61.404	47.9911	0.781563	0.00851344
XLOC_026249	uc002vnn.4	AP1S3	13.6585	22.4548	1.64402	0.000361111
XLOC_013650	uc001zyx.3	AP4E1	5.19465	6.49721	1.25075	0.0459873
XLOC_039423	uc003sne.4	AP5Z1	19.4435	4.75491	0.24455	0.000361111
XLOC_021772	uc002lyp.2	APBA3	13.2617	19.6762	1.48369	0.0168752
XLOC_007080	uc001mdb.4	APBB1	8.04304	13.7773	1.71295	0.000361111
XLOC_004188	uc001isr.4	APBB1IP	29.7676	21.5604	0.724291	0.000361111
XLOC_032902	uc003gvk.4	APBB2	24.7499	40.8909	1.65216	0.00407297
XLOC_027482	uc002xze.2	APCDD1L	0.316878	29.9422	94.4913	0.000361111
XLOC_026909	uc002xzf.2	APCDD1L-AS1	0.217116	17.0681	78.6128	0.000361111
XLOC_029666	uc003cxf.4	APEH	68.4203	45.5172	0.665259	0.0067868
XLOC_003119	uc001ety.3	APH1A	55.5664	71.989	1.29555	0.0028751
XLOC_046276	uc004eus.4	APLN	2.12808	0.640702	0.30107	0.000361111
XLOC_006925	uc001qfp.4	APLP2	344.684	678.88	1.96957	0.00568096
XLOC_001285	uc001fph.4	APOA1BP	44.2186	93.3462	2.11102	0.000361111
XLOC_028622	uc003awn.2	APOBEC3A	29.7359	22.8403	0.768105	0.0127198
XLOC_021304	uc002pab.4	APOE	21.7637	8.06629	0.37063	0.0390617
XLOC_028574	uc003ape.4	APOL1	5.4548	10.7018	1.96191	0.000361111
XLOC_029024	uc003aot.4	APOL3	13.9888	26.5676	1.89921	0.000361111
XLOC_029737	uc003dio.4	APPL1	21.4902	15.6798	0.729626	0.00128026
XLOC_034220	uc003kro.4	AQPEP	0.257831	0.875253	3.39468	0.00313088
XLOC_007662	uc001osr.4	ARAP1	76.3014	44.0611	0.577461	0.00975734
XLOC_035525	uc003llm.4	ARAP3	10.0517	5.80293	0.577308	0.000361111
XLOC_006796	uc001ptq.4	ARCN1	112.392	174.178	1.54974	0.000361111
XLOC_032166	uc032tme.2	AREG	30.2464	56.9966	1.88441	0.000361111
XLOC_001811	uc001hrr.4	ARF1	371.822	310.516	0.83512	0.0389066
XLOC_030891	uc003dix.5	ARF4	313.725	253.466	0.807924	0.0152182
XLOC_040079	uc003vmb.3	ARF5	43.6321	31.4977	0.721893	0.0300088
XLOC_011870	uc001wxg.5	ARF6	87.78	133.85	1.52483	0.000361111
XLOC_029139	uc003bdd.3	ARFGAP3	45.3104	56.4766	1.24644	0.0239303
XLOC_011465	uc001vqk.5	ARGLU1	45.0675	58.1997	1.29139	0.0481868
XLOC_007890	uc001pky.3	ARHGAP20	0.462922	2.38276	5.14722	0.000361111
XLOC_019672	uc002knc.5	ARHGAP28	0.227116	1.6069	7.07524	0.000361111
XLOC_002838	uc001dqj.5	ARHGAP29	112.515	68.4567	0.608423	0.000361111
XLOC_003342	uc001fxk.4	ARHGAP30	0.625641	0.285968	0.45708	0.0221802
XLOC_008065	uc001qez.4	ARHGAP32	3.32901	6.01003	1.80535	0.0067868
XLOC_021344	uc010ekv.4	ARHGAP35	16.2565	20.5532	1.26431	0.00785624
XLOC_026725	uc061wyy.1	ARHGAP40	2.83273	4.71314	1.66382	0.000361111
XLOC_006684	uc001pgc.3	ARHGAP42	6.32478	13.9337	2.20303	0.000361111
XLOC_011791	uc001wrl.4	ARHGAP5	45.2231	96.531	2.13455	0.000361111
XLOC_009895	uc001snz.4	ARHGAP9	1.12362	0.202948	0.18062	0.000361111
XLOC_009520	uc001rcq.2	ARHGDIB	200.046	148.142	0.74054	0.00454576
XLOC_000225	uc001ban.4	ARHGEF10L	0.834961	1.98009	2.37148	0.000361111
XLOC_003283	uc001fqn.3	ARHGEF11	6.16688	14.2124	2.30463	0.000361111
XLOC_006836	uc001pxl.3	ARHGEF12	23.822	49.7147	2.08692	0.000361111
XLOC_020718	uc002mgh.4	ARHGEF18	43.2407	22.9369	0.530447	0.000361111
XLOC_003252	uc001fmr.3	ARHGEF2	27.9256	53.1588	1.90359	0.00183748
XLOC_034029	uc003kda.5	ARHGEF28	40.8712	31.4828	0.770293	0.0319756
XLOC_030885	uc003dif.3	ARHGEF3	3.97139	5.9343	1.49426	0.00613089
XLOC_011595	uc001vzp.5	ARHGEF40	4.50841	2.26103	0.501514	0.000361111
XLOC_040289	uc003wel.4	ARHGEF5	0.610822	1.8432	3.01757	0.000361111
XLOC_000339	uc001bmu.2	ARID1A	12.2274	14.8346	1.21323	0.0430159
XLOC_020582	uc002lql.4	ARID3A	1.71145	0.671687	0.392467	0.011178
XLOC_024035	uc002swe.4	ARID5A	3.40874	1.30138	0.381777	0.000361111
XLOC_010149	uc001tib.4	ARL1	83.9341	67.7896	0.807653	0.0473234
XLOC_035006	uc003jpg.1	ARL15	7.0324	5.17032	0.735214	0.00635334
XLOC_005524	uc001kwa.4	ARL3	6.02238	4.66918	0.775305	0.0179887
XLOC_039476	uc003ssp.4	ARL4A	23.2901	11.162	0.479259	0.000361111
XLOC_026317	uc002vvm.6	ARL4C	39.2853	59.9724	1.52659	0.000361111
XLOC_004148	uc001iqd.2	ARL5B	13.0159	23.4563	1.80213	0.000361111
XLOC_029795	uc003dnr.4	ARL6IP5	57.9525	88.8339	1.53287	0.000361111
XLOC_039987	uc003vaw.3	ARMC10	11.7067	8.78745	0.750634	0.0368221
XLOC_045422	uc004ehv.4	ARMCX1	18.2616	13.2327	0.724619	0.00156568
XLOC_003132	uc001evr.2	ARNT	8.9041	14.1737	1.59182	0.00657576
XLOC_013923	uc002bfq.4	ARNT2	2.78426	6.64536	2.38676	0.000361111
XLOC_008454	uc001rht.3	ARNTL2	25.5847	32.9796	1.28904	0.0319756
XLOC_024709	uc002vhd.4	ARPC2	229.045	283.339	1.23705	0.0125119
XLOC_029405	uc003bsz.3	ARPC4	136.97	96.7906	0.706655	0.00830305
XLOC_003507	uc021pgb.3	ARPC5	142.821	307.923	2.15601	0.000361111
XLOC_043816	uc004boz.2	ARPC5L	67.6749	86.1205	1.27256	0.00589995
XLOC_020955	uc002nhu.4	ARRDC2	23.4927	10.7225	0.456418	0.000361111
XLOC_035238	uc003kjz.3	ARRDC3	6.97987	12.9926	1.86144	0.0023608
XLOC_014077	uc010bom.4	ARRDC4	4.37546	1.62794	0.372061	0.000361111
XLOC_045743	uc004cqy.4	ARSD	0.48986	1.32535	2.70557	0.0327421
XLOC_034130	uc003kld.4	ARSK	8.07265	6.19092	0.766901	0.0291732
XLOC_042408	uc003wyl.3	ASAH1	48.6877	67.2909	1.38209	0.00957185
XLOC_004336	uc001jjg.5	ASAH2B	2.32991	3.5572	1.52675	0.000361111
XLOC_043041	uc003yta.3	ASAP1	32.1276	23.2742	0.72443	0.0198422
XLOC_018858	uc002ifn.5	ASB16-AS1	6.05829	3.74517	0.618189	0.0214535
XLOC_045794	uc004cwk.4	ASB9	4.64041	2.07034	0.446155	0.000361111
XLOC_021988	uc002mye.4	ASF1B	74.6804	29.6127	0.396526	0.000361111
XLOC_003241	uc001fkt.4	ASH1L	5.35917	11.2144	2.09256	0.000361111
XLOC_008592	uc001rvv.5	ASIC1	1.95827	0.701334	0.35814	0.000992934
XLOC_040336	uc003win.4	ASIC3	4.11064	7.20146	1.75191	0.00764891
XLOC_039743	uc003tuo.4	ASL	26.9845	45.7596	1.69577	0.000361111
XLOC_020831	uc002muv.3	ASNA1	138.847	63.7967	0.459475	0.000361111
XLOC_042667	uc003xuj.4	ASPH	131.445	296.704	2.25725	0.000361111
XLOC_003555	uc001gtu.4	ASPM	21.4328	29.9896	1.39924	0.000361111
XLOC_025396	uc002sfz.6	ASPRV1	241.992	136.806	0.565333	0.000361111
XLOC_018143	uc002kcx.3	ASPSCR1	26.1163	18.2309	0.698066	0.00975734
XLOC_043904	uc004bzm.4	ASS1	5.34242	2.26873	0.424663	0.000361111
XLOC_025095	uc002rgs.3	ASXL2	10.5498	8.04475	0.76255	0.00156568
XLOC_005620	uc001lfp.5	ATE1	19.1043	14.2814	0.747549	0.0313278
XLOC_028632	uc003axz.4	ATF4	133.051	93.5186	0.702878	0.000361111
XLOC_021422	uc002prd.4	ATF5	25.499	343.409	13.4675	0.000361111
XLOC_001359	uc001gbs.4	ATF6	13.8033	19.9913	1.4483	0.000361111
XLOC_012714	uc001xbx.3	ATG14	5.92347	10.2577	1.7317	0.000361111
XLOC_045469	uc004enr.4	ATG4A	5.08098	7.6892	1.51333	0.0067868
XLOC_020782	uc002mov.5	ATG4D	43.5174	18.7714	0.431354	0.0183531
XLOC_025195	uc002rqq.4	ATL2	53.217	40.7772	0.766244	0.0430159
XLOC_007501	uc001nxk.2	ATL3	36.3198	49.0454	1.35038	0.000361111
XLOC_023960	uc002sqn.4	ATOH8	2.95804	5.38041	1.81891	0.000361111
XLOC_014171	uc001zax.4	ATP10A	1.69837	0.881977	0.519308	0.0368221
XLOC_032017	uc003gxj.4	ATP10D	8.23903	14.6586	1.77917	0.000361111
XLOC_010995	uc001vsi.4	ATP11A	5.81381	10.2124	1.75658	0.0067868
XLOC_031576	uc003fty.5	ATP13A3	76.963	110.165	1.4314	0.00068596
XLOC_001019	uc001ege.5	ATP1A1	386.793	323.876	0.837337	0.049195
XLOC_022360	uc002osg.4	ATP1A3	9.28128	1.4863	0.16014	0.000361111
XLOC_001417	uc001gfr.2	ATP1B1	73.0437	303.711	4.15794	0.000361111
XLOC_001639	uc001gzv.4	ATP2B4	7.83697	16.641	2.1234	0.000361111
XLOC_030087	uc003enk.4	ATP2C1	67.4021	94.5934	1.40342	0.0249432
XLOC_020339	uc002lbr.3	ATP5A1	464.307	354.586	0.763689	0.00544944
XLOC_000981	uc001ebc.4	ATP5F1	313.919	195.385	0.622406	0.000361111
XLOC_017756	uc002iog.4	ATP5G1	313.153	214.996	0.686553	0.000361111
XLOC_009821	uc001sec.4	ATP5G2	351.308	246.977	0.703021	0.000361111
XLOC_019216	uc002jmn.2	ATP5H	198.81	255.03	1.28278	0.0146353
XLOC_028025	uc002yls.4	ATP5J	179.07	128.493	0.717557	0.00499368
XLOC_017635	uc002hzq.4	ATP6V0A1	25.8137	37.6533	1.45866	0.00338159
XLOC_009222	uc001ufr.4	ATP6V0A2	28.1234	13.5845	0.483032	0.000361111
XLOC_041927	uc003ydp.2	ATP6V0D2	0.370366	4.76406	12.8631	0.000361111
XLOC_029964	uc003eao.4	ATP6V1A	21.9545	30.3366	1.38179	0.00128026
XLOC_043750	uc004bjc.4	ATP6V1G1	87.1733	119.682	1.37292	0.000361111
XLOC_045365	uc004ecx.6	ATP7A	1.00906	2.38662	2.36519	0.000361111
XLOC_032915	uc003gwq.3	ATP8A1	1.52938	5.61138	3.66906	0.000361111
XLOC_021724	uc002ltv.5	ATP8B3	3.93812	6.15401	1.56268	0.000361111
XLOC_027440	uc002xwg.2	ATP9A	0.58712	1.24272	2.11664	0.00068596
XLOC_002551	uc001cqh.5	ATPAF1	28.3177	21.9491	0.775102	0.0464417
XLOC_018449	uc002gse.2	ATPAF2	15.1031	10.3378	0.684482	0.0360611
XLOC_023588	uc002rjg.4	ATRAID	99.7538	51.9626	0.520908	0.000361111
XLOC_029647	uc003ctf.3	ATRIP	21.5852	13.9664	0.647036	0.0130695
XLOC_029771	uc003dlv.4	ATXN7	9.01039	13.2516	1.4707	0.00360555
XLOC_000950	uc001dxr.4	ATXN7L2	3.89072	2.00108	0.514321	0.00128026
XLOC_025445	uc002smf.4	AUP1	137.864	77.7709	0.564113	0.000361111
XLOC_002023	uc001afb.2	AURKAIP1	102.374	78.0946	0.762836	0.0028751
XLOC_018345	uc002gkm.5	AURKB	114.238	91.385	0.799953	0.0462756
XLOC_039588	uc003tcv.2	AVL9	21.8288	7.63707	0.349862	0.000361111
XLOC_005467	uc057vge.1	AVPI1	10.3607	6.45328	0.622861	0.000361111
XLOC_016035	uc002cgp.3	AXIN1	12.4958	9.79308	0.78371	0.0363627
XLOC_021241	uc010ehj.5	AXL	330.274	432.607	1.30984	0.00430489
XLOC_013594	uc001zuc.4	B2M	159.067	320.731	2.01633	0.000361111
XLOC_000027	uc001adk.4	B3GALT6	12.87	9.13651	0.709908	0.00068596
XLOC_010646	uc010aaz.4	B3GALTL	6.35266	2.92164	0.459908	0.000361111
XLOC_037515	uc003pfv.4	B3GAT2	8.34549	11.2202	1.34446	0.00700237
XLOC_007475	uc001ntw.3	B3GAT3	23.3843	16.5208	0.706491	0.0157714
XLOC_020949	uc002nhl.2	B3GNT3	4.41034	1.03322	0.234272	0.000361111
XLOC_024809	uc002vrs.4	B3GNT7	8.35928	1.76455	0.211089	0.000361111
XLOC_022349	uc002oqs.3	B3GNT8	0.553307	27.266	49.2782	0.00568096
XLOC_016686	uc002erf.4	B3GNT9	3.01479	6.1155	2.0285	0.000361111
XLOC_044163	uc003zsg.3	B4GALT1	45.5098	60.9967	1.3403	0.000361111
XLOC_000549	uc001clg.4	B4GALT2	23.1505	18.1555	0.784238	0.0409962
XLOC_020281	uc002kwz.5	B4GALT6	21.0518	9.05767	0.430256	0.000361111
XLOC_020934	uc002nfu.5	BABAM1	181.01	85.7717	0.473851	0.000361111
XLOC_036447	uc003pdr.4	BAG2	21.4838	31.8151	1.48089	0.00128026
XLOC_004792	uc001lem.4	BAG3	52.348	39.4878	0.754333	0.000361111
XLOC_013530	uc001zlt.3	BAHD1	7.45954	5.83541	0.782275	0.0205513
XLOC_040935	uc003upj.4	BAIAP2L1	4.41169	11.5899	2.62709	0.000361111
XLOC_004207	uc001iuj.2	BAMBI	5.03674	13.739	2.72776	0.000361111
XLOC_006380	uc001ogo.4	BANF1	452.707	347.582	0.767786	0.0473234
XLOC_030851	uc003ddx.5	BAP1	63.5682	40.8513	0.642637	0.00128026
XLOC_003698	uc001hjl.3	BATF3	11.0655	4.27557	0.386387	0.000361111
XLOC_010028	uc001syd.2	BBS10	14.7438	11.3172	0.76759	0.00430489
XLOC_039596	uc003tdn.2	BBS9	4.48563	2.04001	0.454788	0.0291732
XLOC_046441	uc004fid.4	BCAP31	187.642	153.332	0.817152	0.0426007
XLOC_016808	uc002fdv.4	BCAR1	40.6923	52.7662	1.29671	0.0269325
XLOC_002833	uc001dpx.6	BCAR3	69.7059	23.838	0.34198	0.000361111
XLOC_002962	uc001efa.4	BCAS2	72.2611	49.6875	0.687611	0.000361111
XLOC_004840	uc001ljb.5	BCCIP	107.281	84.857	0.790979	0.0269325
XLOC_025324	uc002sab.4	BCL11A	3.41057	0.304201	0.0891936	0.000361111
XLOC_014700	uc002bfc.5	BCL2A1	1.08515	0.0777355	0.0716357	0.00657576
XLOC_021298	uc010xxe.3	BCL3	8.46046	14.2889	1.6889	0.0125119
XLOC_009193	uc001ubo.4	BCL7A	6.46258	3.68583	0.570334	0.000361111
XLOC_040806	uc003tye.3	BCL7B	42.5151	31.1785	0.733351	0.011178
XLOC_016480	uc002dzv.5	BCL7C	20.0129	13.6903	0.684074	0.000361111
XLOC_001096	uc031uul.2	BCL9	2.34785	3.79864	1.61792	0.000361111
XLOC_024721	uc002vip.4	BCS1L	29.1753	44.5294	1.52627	0.0150291
XLOC_031626	uc003fxr.3	BDH1	15.8061	9.88782	0.62557	0.0249432
XLOC_007234	uc001mrt.4	BDNF	9.09438	16.8074	1.84811	0.000361111
XLOC_006028	uc001mrm.4	BDNF-AS	2.73046	5.81485	2.12962	0.0433125
XLOC_037654	uc003prs.3	BEND3	4.30611	7.2696	1.68821	0.000361111
XLOC_004983	uc001iml.3	BEND7	15.5435	29.8263	1.91889	0.000361111
XLOC_046148	uc004ejt.2	BEX1	1.72004	4.51897	2.62725	0.0433125
XLOC_027122	uc002wpo.4	BFSP1	3.42918	2.26642	0.660922	0.00430489
XLOC_029378	uc003bqf.4	BHLHE40	7.78466	12.3959	1.59235	0.0384784
XLOC_004355	uc001jki.2	BICC1	4.56297	1.72989	0.379115	0.000361111
XLOC_025726	uc002tns.3	BIN1	9.86946	22.7959	2.30974	0.000361111
XLOC_006694	uc001pgy.5	BIRC2	81.3139	249.814	3.07222	0.000361111
XLOC_006693	uc001pgx.5	BIRC3	27.8406	80.6911	2.89832	0.000361111
XLOC_018080	uc002jvf.4	BIRC5	98.9331	66.7611	0.674811	0.000361111
XLOC_005489	uc001kqv.4	BLOC1S2	40.2712	21.4272	0.532073	0.000361111
XLOC_039644	uc003tir.4	BLVRA	39.8327	27.5078	0.690583	0.0148347
XLOC_022336	uc002onw.3	BLVRB	22.9569	29.5759	1.28832	0.0369435
XLOC_001419	uc001gfw.4	BLZF1	10.1994	23.2869	2.28316	0.000361111
XLOC_012703	uc001xal.6	BMP4	28.1229	67.619	2.40441	0.000361111
XLOC_039599	uc011kap.2	BMPER	3.20636	0.776612	0.24221	0.000361111
XLOC_034618	uc003mci.5	BNIP1	18.97	14.3795	0.758013	0.0123263
XLOC_035730	uc003mcq.3	BOD1	76.8582	52.4616	0.682576	0.000361111
XLOC_025434	uc002skc.2	BOLA3	77.926	55.9366	0.717817	0.00210356
XLOC_043140	uc033ccj.2	BOP1	109.902	64.6952	0.588663	0.000361111
XLOC_003722	uc001hma.4	BPNT1	23.9231	32.2613	1.34854	0.00360555
XLOC_040428	uc003smi.4	BRAT1	33.3519	9.45306	0.283434	0.000361111
XLOC_010652	uc001uub.2	BRCA2	11.9693	5.54375	0.463164	0.0251046
XLOC_022011	uc002nar.4	BRD4	58.0683	29.1698	0.502336	0.000361111
XLOC_019096	uc002izk.3	BRIP1	13.1356	18.0633	1.37514	0.00407297
XLOC_029416	uc003bvb.4	BRK1	114.22	73.3995	0.642615	0.000361111
XLOC_007571	uc001oho.2	BRMS1	43.7505	31.4269	0.718321	0.00807755
XLOC_001769	uc001hnp.3	BROX	33.5817	61.5371	1.83246	0.000361111
XLOC_000562	uc010ole.1	BTBD19	0.511888	1.50812	2.94619	0.00407297
XLOC_021730	uc002luo.2	BTBD2	34.3718	16.2262	0.472079	0.00128026
XLOC_036103	uc003nib.4	BTN2A1	9.68529	12.8437	1.3261	0.0232281
XLOC_036100	uc003nhq.4	BTN2A2	4.51178	7.81655	1.73248	0.00700237
XLOC_036102	uc003nhz.3	BTN3A3	2.6563	4.21188	1.58562	0.0219976
XLOC_034724	uc003mmt.3	BTNL9	0.101951	0.918932	9.01347	0.000361111
XLOC_004671	uc001kta.5	BTRC	8.01308	4.99834	0.623773	0.0023608
XLOC_004822	uc001lhd.3	BUB3	282.541	185.629	0.656998	0.000361111
XLOC_027903	uc002zhf.4	BX322557.10	3.075	6.25583	2.03442	0.000361111
XLOC_019047	uc002ivv.4	BZRAP1	0	1.14059	#DIV/0!	0.000361111
XLOC_039487	uc003stj.3	BZW2	197.406	39.0741	0.197938	0.000361111
XLOC_005154	uc001jbr.5	C10orf10	1.51296	3.59912	2.37886	0.00068596
XLOC_004476	uc001jxi.4	C10orf11	1.11453	0	0	0.000361111
XLOC_004412	uc001jpq.5	C10orf35	2.08748	5.81746	2.78683	0.000361111
XLOC_005513	uc001kui.4	C10orf76	9.58802	5.2655	0.549175	0.000361111
XLOC_006849	uc001pyl.3	C11orf63	1.98799	4.05502	2.03976	0.000361111
XLOC_006688	uc001pgo.4	C11orf70	0.863926	6.67896	7.73094	0.000361111
XLOC_006593	uc001pbu.4	C11orf73	34.7285	54.3947	1.56628	0.000361111
XLOC_009379	uc001qms.4	C12orf4	9.66929	14.3371	1.48275	0.0028751
XLOC_010335	uc001tzh.3	C12orf43	16.2369	11.5987	0.714342	0.00360555
XLOC_009021	uc001tlb.4	C12orf45	25.5171	18.3557	0.719349	0.0288352
XLOC_008291	uc001qrz.4	C12orf57	86.2589	62.8925	0.729113	0.00156568
XLOC_009942	uc001srw.5	C12orf66	2.04719	1.18187	0.577313	0.0245984
XLOC_009024	uc001tlh.4	C12orf75	258.647	94.181	0.364129	0.000361111
XLOC_010084	uc001tbv.3	C12orf79	45.3583	34.655	0.764028	0.000992934
XLOC_012159	uc001xyv.4	C14orf159	16.2183	10.5823	0.652491	0.0399874
XLOC_011894	uc010aod.4	C14orf166	292.077	411.518	1.40894	0.000361111
XLOC_012042	uc032bfz.2	C14orf169	24.7117	17.6245	0.713205	0.0072109
XLOC_016042	uc002chv.3	C16orf13	48.9376	30.8594	0.630587	0.000361111
XLOC_016853	uc002fgc.5	C16orf46	59.8471	34.6099	0.578305	0.000361111
XLOC_015216	uc002czm.4	C16orf72	15.4497	19.076	1.23472	0.0278657
XLOC_017062	uc021tna.1	C17orf97	0.652707	1.62643	2.49182	0.0214535
XLOC_019883	uc032hdb.2	C18orf25	12.8071	16.9687	1.32494	0.000992934
XLOC_022731	uc002qqv.3	C19orf18	0.180661	1.44529	8.00001	0.036212
XLOC_020597	uc002lrw.5	C19orf24	30.3514	50.5767	1.66637	0.000361111
XLOC_021715	uc010dsk.4	C19orf25	18.7131	24.681	1.31892	0.0481868
XLOC_021953	uc002muu.4	C19orf43	223.644	147.817	0.660948	0.000361111
XLOC_020719	uc002mgm.2	C19orf45	21.9225	8.72995	0.398219	0.000361111
XLOC_020792	uc002mqd.3	C19orf52	34.1576	23.9727	0.701826	0.0227127
XLOC_025381	uc002seb.4	C1D	30.7278	24.099	0.784274	0.0327421
XLOC_039454	uc003sra.5	C1GALT1	33.0984	21.1474	0.638925	0.000361111
XLOC_001604	uc010ppm.3	C1orf106	1.0657	0.294623	0.27646	0.0023608
XLOC_002451	uc001cbn.4	C1orf109	15.7566	11.3714	0.721691	0.0370738
XLOC_003364	uc001gck.3	C1orf110	2.14577	16.8631	7.85876	0.000361111
XLOC_001421	uc001ggj.4	C1orf112	17.4688	28.7646	1.64663	0.000361111
XLOC_003835	uc001hul.4	C1orf131	8.35087	6.02312	0.721257	0.0205513
XLOC_002069	uc001alf.4	C1orf174	23.4789	14.6432	0.623675	0.000361111
XLOC_003830	uc001hub.4	C1orf198	21.7637	13.6049	0.625119	0.000361111
XLOC_003316	uc001fug.1	C1orf204	3.90981	1.38156	0.353357	0.000361111
XLOC_002426	uc001bzh.2	C1orf216	6.61035	4.97059	0.751941	0.011178
XLOC_002031	uc021oes.2	C1orf233	5.24446	1.6037	0.305789	0.000361111
XLOC_001546	uc057nzb.1	C1orf27	8.51305	17.1733	2.01729	0.00128026
XLOC_003216	uc001feg.3	C1orf43	120.168	187.003	1.55618	0.00785624
XLOC_002777	uc001dkv.4	C1orf52	29.8745	20.8182	0.696855	0.00156568
XLOC_002042	uc001aiy.4	C1orf86	31.1896	21.372	0.685228	0.0194423
XLOC_010596	uc001uoy.4	C1QTNF9B-AS1	2.52207	0.57598	0.228376	0.0470603
XLOC_009412	uc001qsn.4	C1RL	1.93328	3.76108	1.94544	0.00430489
XLOC_026930	uc002ybj.2	C20orf197	0.715588	0.220163	0.307667	0.00261613
XLOC_027038	uc002wjh.3	C20orf27	78.4916	58.7058	0.747925	0.000361111
XLOC_028159	uc002yzv.4	C2CD2	5.79558	3.75888	0.648577	0.00957185
XLOC_006817	uc001pvn.4	C2CD2L	12.8812	20.1331	1.56298	0.0172472
XLOC_025075	uc002rep.3	C2orf44	11.2268	5.28703	0.470929	0.000361111
XLOC_023474	uc021vds.2	C2orf48	1.5771	0.185497	0.117619	0.00068596
XLOC_029951	uc003dyq.5	C3orf52	3.3135	5.16706	1.5594	0.000992934
XLOC_001680	uc001hfj.4	C4BPB	14.955	117.732	7.87242	0.000361111
XLOC_031947	uc003gsw.5	C4orf19	1.82845	5.63682	3.08284	0.00068596
XLOC_032171	uc003hip.3	C4orf26	0.0649578	0.866151	13.3341	0.0128914
XLOC_032343	uc003iah.3	C4orf32	6.0121	3.95675	0.658131	0.000361111
XLOC_035426	uc003kyo.4	C5orf15	58.4729	75.3258	1.28822	0.00261613
XLOC_034978	uc003jnv.5	C5orf28	16.5805	24.9203	1.50299	0.00384817
XLOC_035560	uc003lou.4	C5orf46	1.53707	0.133699	0.086983	0.0372037
XLOC_035389	uc021ydb.1	C5orf63	7.04059	2.1448	0.304634	0.00261613
XLOC_035964	uc003mwa.5	C6orf201	0.118025	1.65038	13.9833	0.0190797
XLOC_036631	uc003prq.5	C6orf203	11.7137	16.9678	1.44854	0.0023608
XLOC_036303	uc003omw.4	C6orf89	20.6214	33.5654	1.6277	0.00360555
XLOC_039445	uc003sqo.2	C7orf26	24.516	8.94788	0.364981	0.000361111
XLOC_040546	uc003sxn.2	C7orf31	2.52204	0.70776	0.28063	0.000361111
XLOC_040411	uc003sju.3	C7orf50	52.9697	15.3573	0.289926	0.000361111
XLOC_040968	uc003uuz.1	C7orf61	19.119	27.8816	1.45832	0.000361111
XLOC_040156	uc003vsy.4	C7orf73	29.3118	23.1367	0.789331	0.0142603
XLOC_042276	uc003zfc.5	C8orf33	38.5147	28.1354	0.730511	0.0326014
XLOC_042788	uc033bru.2	C8orf59	103.256	165.587	1.60365	0.000361111
XLOC_043630	uc004aux.3	C9orf3	24.8973	42.7003	1.71506	0.000361111
XLOC_043588	uc004aqc.3	C9orf47	6.60531	3.93147	0.595198	0.000361111
XLOC_044359	uc004anb.4	C9orf64	14.9708	11.9878	0.800745	0.0372037
XLOC_044773	uc004cgx.6	C9orf69	25.0064	18.8456	0.753631	0.00499368
XLOC_044540	uc004bfq.5	C9orf84	0.0418019	0.793829	18.9903	0.000361111
XLOC_043926	uc004cbx.2	C9orf9	0.646241	1.26728	1.961	0.0254257
XLOC_014516	uc002amc.4	CA12	8.43895	6.31954	0.748854	0.0105661
XLOC_041922	uc003ydg.3	CA13	7.84498	10.1342	1.29181	0.0281554
XLOC_041924	uc003ydk.3	CA2	0.795645	3.67634	4.62058	0.000361111
XLOC_045028	uc004cxe.4	CA5B	8.54635	5.32144	0.622656	0.0178159
XLOC_024796	uc002vqx.4	CAB39	46.0425	55.5443	1.20637	0.0357674
XLOC_000724	uc001dbo.2	CACHD1	2.18578	1.05728	0.483708	0.00360555
XLOC_009356	uc058jsm.1	CACNA2D4	1.60433	0.216386	0.134876	0.000361111
XLOC_025844	uc002txy.5	CACNB4	1.74222	1.24803	0.716345	0.0237653
XLOC_021555	uc002qcr.3	CACNG7	1.88975	8.51056	4.50354	0.000361111
XLOC_005599	uc001lds.2	CACUL1	21.7265	15.3185	0.705061	0.0146353
XLOC_023589	uc002rji.4	CAD	63.5084	38.2705	0.602605	0.00785624
XLOC_041104	uc010lkq.4	CADPS2	3.64997	9.57092	2.62219	0.000361111
XLOC_040906	uc003umv.2	CALCR	0.20264	1.81796	8.97138	0.000361111
XLOC_040149	uc003vrz.4	CALD1	26.0099	49.6303	1.90813	0.000361111
XLOC_005533	uc001kxg.4	CALHM3	2.61342	0.973113	0.372352	0.000361111
XLOC_021338	uc002pew.4	CALM3	173.36	287.395	1.65779	0.000361111
XLOC_022034	uc002ned.3	CALR3	297	181.403	0.610785	0.000361111
XLOC_004106	uc001iln.4	CAMK1D	2.91916	5.73415	1.96432	0.000361111
XLOC_033244	uc003ibi.4	CAMK2D	15.8898	28.5887	1.79919	0.000361111
XLOC_005325	uc001jvm.2	CAMK2G	17.4716	9.92126	0.567851	0.000361111
XLOC_018252	uc002fwt.4	CAMKK1	2.0222	1.18322	0.585115	0.00068596
XLOC_010338	uc001tzt.4	CAMKK2	15.6825	10.4873	0.668726	0.000361111
XLOC_023703	uc002rul.3	CAMKMT	8.70491	4.11465	0.472682	0.000992934
XLOC_001602	uc001gvk.4	CAMSAP2	11.5312	23.9127	2.07374	0.000361111
XLOC_000092	uc001aoh.4	CAMTA1	47.7567	34.6304	0.725142	0.0198422
XLOC_036380	uc003owt.1	CAPN11	0.450142	0.923674	2.05196	0.011375
XLOC_001777	uc001hob.5	CAPN2	217.823	358.739	1.64693	0.000361111
XLOC_009606	uc001rjh.2	CAPRIN2	21.741	37.0993	1.70642	0.0203938
XLOC_000991	uc001ecj.2	CAPZA1	345.549	217.662	0.629902	0.000361111
XLOC_040430	uc003smv.5	CARD11	5.54858	1.13791	0.205081	0.000361111
XLOC_007858	uc001pio.2	CARD16	3.40773	5.56355	1.63263	0.0245984
XLOC_020791	uc002mpz.4	CARM1	63.1084	29.6448	0.469744	0.000361111
XLOC_043026	uc003ysc.3	CASC8	157.403	34.17	0.217086	0.000361111
XLOC_045894	uc004dfl.5	CASK	11.1388	17.5948	1.5796	0.0121167
XLOC_040265	uc003wco.3	CASP2	16.3499	12.6871	0.775974	0.00764891
XLOC_036570	uc063qch.1	CASP8AP2	7.15358	9.78139	1.36734	0.0128914
XLOC_034142	uc003klt.4	CAST	116.705	158.611	1.35908	0.0130695
XLOC_014343	uc001zsh.5	CATSPER2	0.660695	4.11841	6.23345	0.013865
XLOC_040036	uc003vhv.3	CAV2	67.5436	123.467	1.82796	0.000361111
XLOC_006822	uc001pwe.5	CBL	8.47546	13.4545	1.58747	0.000361111
XLOC_024166	uc002tju.4	CBWD2	3.69939	5.82239	1.57388	0.0028751
XLOC_018939	uc002ind.4	CBX1	90.71	72.3761	0.797884	0.0459873
XLOC_018095	uc002jxb.3	CBX2	5.12726	3.94983	0.770359	0.0405598
XLOC_039542	uc003sxt.4	CBX3	241.86	96.7562	0.40005	0.000361111
XLOC_028614	uc003awc.5	CBY1	14.4797	10.7237	0.740602	0.0436082
XLOC_020862	uc002mxo.3	CC2D1A	21.0456	9.39005	0.446176	0.000361111
XLOC_031879	uc003gnq.5	CC2D2A	5.72218	14.9117	2.60595	0.000361111
XLOC_016627	uc002elw.4	CCDC102A	5.03123	3.42917	0.681577	0.0225378
XLOC_030751	uc003cqo.4	CCDC12	24.8029	15.8724	0.639941	0.0152182
XLOC_045200	uc033ect.2	CCDC120	2.06889	0.688341	0.33271	0.000361111
XLOC_020952	uc002nhs.4	CCDC124	172.293	87.2761	0.506556	0.000361111
XLOC_039530	uc003swl.3	CCDC126	7.0773	1.8835	0.266133	0.000361111
XLOC_040097	uc003vnu.3	CCDC136	0.846917	0.207152	0.244595	0.000361111
XLOC_031136	uc003egx.5	CCDC14	27.0922	39.0465	1.44125	0.0443544
XLOC_017273	uc002gqk.2	CCDC144A	0.244926	0.93103	3.80127	0.00807755
XLOC_032850	uc003grc.4	CCDC149	2.12804	4.96954	2.33527	0.00338159
XLOC_029446	uc003byw.4	CCDC174	9.1686	5.62749	0.613779	0.0415404
XLOC_042475	uc003xgc.4	CCDC25	21.4659	13.8825	0.646723	0.0273902
XLOC_036807	uc003qie.3	CCDC28A	10.9616	7.17073	0.654168	0.00128026
XLOC_004978	uc001ilq.2	CCDC3	1.75332	4.69941	2.68029	0.0237653
XLOC_030426	uc003fsv.4	CCDC50	42.9247	58.0319	1.35195	0.00068596
XLOC_030771	uc003ctd.3	CCDC51	18.125	10.3742	0.57237	0.00128026
XLOC_010054	uc001szp.5	CCDC59	84.1485	58.4323	0.694395	0.000361111
XLOC_005239	uc001jks.5	CCDC6	24.5484	18.371	0.748358	0.000992934
XLOC_035598	uc003ltq.4	CCDC69	18.2829	11.9414	0.653146	0.0130695
XLOC_024259	uc002tta.5	CCDC74A	0.386154	0.991723	2.56821	0.00700237
XLOC_016049	uc002cjg.3	CCDC78	1.1917	3.31073	2.77816	0.0275517
XLOC_022447	uc002pep.4	CCDC8	3.31269	4.84782	1.46341	0.00975734
XLOC_031066	uc003dzf.5	CCDC80	25.6087	35.293	1.37816	0.0308203
XLOC_007823	uc009ywp.4	CCDC82	29.2108	54.6125	1.8696	0.00407297
XLOC_006811	uc001pul.5	CCDC84	10.1805	30.2936	2.97565	0.0339152
XLOC_013022	uc010avr.4	CCDC85C	28.4337	21.4659	0.754946	0.0255995
XLOC_006254	uc001nqa.3	CCDC86	64.9549	50.2462	0.773555	0.00935683
XLOC_025298	uc002ryv.3	CCDC88A	50.8302	36.9543	0.727015	0.0473234
XLOC_034977	uc003jnu.4	CCL28	0.733236	5.46033	7.44689	0.000361111
XLOC_039657	uc003tmn.4	CCM2	29.2013	20.747	0.710482	0.00764891
XLOC_012446	uc001vwv.5	CCNB1IP1	45.7873	32.7968	0.716286	0.00068596
XLOC_045233	uc004dox.5	CCNB3	0.208575	0.870888	4.17542	0.00128026
XLOC_006452	uc001opa.4	CCND1	263.787	378.732	1.43575	0.000361111
XLOC_008250	uc001qmo.4	CCND2	0.589523	1.7357	2.94424	0.000361111
XLOC_042842	uc003yhc.4	CCNE2	23.5346	31.4041	1.33438	0.0477502
XLOC_032187	uc003hkn.5	CCNG2	7.48969	3.98359	0.531876	0.000361111
XLOC_035657	uc003lyb.2	CCNJL	22.8511	18.711	0.818823	0.0354361
XLOC_031368	uc003fbd.2	CCNL1	28.3105	39.6966	1.40219	0.0280033
XLOC_014450	uc002acv.3	CCPG1	19.6734	26.2843	1.33603	0.0424513
XLOC_029624	uc003cpp.5	CCRL2	19.5656	37.8956	1.93685	0.000361111
XLOC_003262	uc001fol.3	CCT3	233.902	353.705	1.51219	0.000361111
XLOC_025334	uc002sbo.5	CCT4	413.033	252.581	0.611527	0.000361111
XLOC_033755	uc003jeq.4	CCT5	299.929	394.359	1.31484	0.0345168
XLOC_039706	uc003trl.2	CCT6A	579.607	220.914	0.381144	0.000361111
XLOC_023883	uc002siz.4	CCT7	557.088	283.074	0.508132	0.000361111
XLOC_039436	uc003spf.4	CCZ1	2.0686	0.497127	0.240321	0.000361111
XLOC_040463	uc003sqx.3	CCZ1B	8.67567	3.5687	0.411346	0.000361111
XLOC_037653	uc032xhb.2	CD24	3.86247	8.26969	2.14104	0.000361111
XLOC_043261	uc003zje.4	CD274	8.02127	19.4612	2.4262	0.000361111
XLOC_036399	uc003oyw.4	CD2AP	27.5787	50.0032	1.81311	0.000361111
XLOC_021867	uc002mjj.3	CD320	183.142	87.0969	0.47557	0.0281554
XLOC_021449	uc002pwa.3	CD33	6.32775	1.55088	0.245092	0.000361111
XLOC_003664	uc001hgv.2	CD34	0.320568	1.42276	4.43825	0.000361111
XLOC_026801	uc002xrg.2	CD40	11.0235	19.332	1.75371	0.000361111
XLOC_001690	uc001hgc.4	CD46	84.5738	162.625	1.92288	0.000361111
XLOC_001685	uc001hfq.5	CD55	100.079	262.121	2.61914	0.000361111
XLOC_009852	uc001shn.5	CD63	496.979	681.663	1.37161	0.0121167
XLOC_006121	uc001myc.4	CD82	27.6953	61.6413	2.2257	0.000361111
XLOC_020874	uc002myl.4	CD97	134.597	97.2546	0.722561	0.000361111
XLOC_000252	uc001bdk.4	CDA	44.565	21.1333	0.474213	0.000361111
XLOC_000907	uc001dte.5	CDC14A	4.50968	2.51456	0.557592	0.000361111
XLOC_000537	uc001cix.4	CDC20	215.601	144.846	0.671824	0.000361111
XLOC_030766	uc003csh.2	CDC25A	19.2704	10.1587	0.527166	0.000361111
XLOC_021908	uc002mof.2	CDC37	275.858	167.515	0.607251	0.000361111
XLOC_003774	uc001hqr.4	CDC42BPA	17.5023	33.7673	1.92931	0.000361111
XLOC_019190	uc002jjo.4	CDC42EP4	30.6571	21.1867	0.691086	0.0324433
XLOC_003137	uc001ewo.4	CDC42SE1	19.862	25.7564	1.29677	0.00407297
XLOC_034289	uc003kvh.4	CDC42SE2	29.8921	40.8759	1.36745	0.0436082
XLOC_017598	uc002huj.2	CDC6	79.7806	58.8804	0.738029	0.0128914
XLOC_000847	uc001doe.4	CDC7	20.3371	14.6951	0.722576	0.00338159
XLOC_001573	uc001gtb.4	CDC73	26.4138	42.9475	1.62595	0.000361111
XLOC_007533	uc001oco.4	CDCA5	67.4044	48.3592	0.717449	0.00210356
XLOC_024432	uc002uic.2	CDCA7	33.1029	26.8118	0.809953	0.0346619
XLOC_040524	uc003sve.5	CDCA7L	194.196	57.2413	0.29476	0.000361111
XLOC_016666	uc002eoi.4	CDH11	0.900488	44.3834	49.2882	0.000361111
XLOC_034869	uc003jgk.3	CDH12	1.13328	0	0	0.000361111
XLOC_034865	uc003jgc.4	CDH18	5.2772	1.49427	0.283156	0.000361111
XLOC_012500	uc001wil.4	CDH24	5.29527	7.45748	1.40833	0.0329079
XLOC_026937	uc032pok.1	CDH4	4.66415	2.18843	0.469202	0.000361111
XLOC_039631	uc003thh.5	CDK13	15.3765	7.09262	0.461264	0.000361111
XLOC_010119	uc001tep.3	CDK17	34.0175	21.8318	0.641781	0.00183748
XLOC_010362	uc001ueq.5	CDK2AP1	145.597	99.1436	0.680945	0.00338159
XLOC_017471	uc002hhn.4	CDK5R1	3.83105	5.30285	1.38418	0.0321095
XLOC_010613	uc001uqr.2	CDK8	15.628	7.47138	0.478077	0.000361111
XLOC_043845	uc004bse.3	CDK9	122.735	50.8614	0.4144	0.000361111
XLOC_036301	uc003omm.5	CDKN1A	21.5733	56.6242	2.62474	0.000361111
XLOC_008366	uc001rat.3	CDKN1B	24.3292	31.106	1.27855	0.0187203
XLOC_035430	uc011cxs.3	CDKN2AIPNL	39.7448	29.4988	0.742205	0.00360555
XLOC_008045	uc001qdb.5	CDON	3.69407	8.89887	2.40896	0.000361111
XLOC_029172	uc003bhe.4	CDPF1	4.13247	2.65686	0.642923	0.0481868
XLOC_018011	uc002jml.5	CDR2L	13.3239	8.96695	0.672997	0.000361111
XLOC_030099	uc003epp.5	CDV3	96.3212	123.702	1.28427	0.0023608
XLOC_026840	uc002xvi.4	CEBPB	72.0799	27.2199	0.377635	0.000361111
XLOC_042592	uc003xqh.2	CEBPD	9.87263	5.35264	0.54217	0.000361111
XLOC_021087	uc002nup.4	CEBPG	17.5338	21.3007	1.21484	0.0354361
XLOC_028791	uc002zmf.4	CECR5	27.3294	19.6207	0.717934	0.00499368
XLOC_004096	uc031vxc.2	CELF2	5.6815	9.90806	1.74392	0.000361111
XLOC_029175	uc003bhw.1	CELSR1	4.65921	2.04115	0.438089	0.000992934
XLOC_000948	uc001dxa.5	CELSR2	1.43539	0.746427	0.520017	0.00210356
XLOC_013926	uc002bfw.2	CEMIP	1.78546	17.5169	9.81086	0.000361111
XLOC_001735	uc001hkm.4	CENPF	49.9145	84.1208	1.6853	0.0166882
XLOC_033997	uc003jvp.3	CENPH	16.3655	10.31	0.629984	0.000361111
XLOC_035073	uc003jts.4	CENPK	62.9049	87.1816	1.38593	0.00128026
XLOC_003438	uc001gje.5	CENPL	13.4658	23.2558	1.72703	0.00360555
XLOC_029118	uc003bbn.4	CENPM	36.6929	28.5528	0.778156	0.0272504
XLOC_023562	uc002rfp.3	CENPO	30.0132	18.4072	0.613303	0.0461427
XLOC_036734	uc003qao.5	CENPW	55.6064	36.632	0.658773	0.000361111
XLOC_012918	uc001xux.3	CEP128	8.39388	4.56712	0.544101	0.00657576
XLOC_032074	uc003hbh.3	CEP135	5.55044	8.21449	1.47997	0.000361111
XLOC_006780	uc001prc.4	CEP164	9.83913	23.1959	2.35752	0.00068596
XLOC_001500	uc001gnt.4	CEP350	8.46913	14.2803	1.68616	0.000361111
XLOC_006675	uc001pfo.3	CEP57	30.4364	47.4469	1.55889	0.000361111
XLOC_029176	uc003bia.4	CERK	16.5048	11.9458	0.723777	0.000992934
XLOC_022083	uc002nki.2	CERS1	4.63932	0.818102	0.176341	0.000361111
XLOC_003134	uc001evy.3	CERS2	175.633	298.454	1.6993	0.0165054
XLOC_020737	uc002mjg.4	CERS4	3.73834	0.305058	0.0816025	0.000361111
XLOC_024396	uc002ueb.3	CERS6	4.76358	7.09214	1.48883	0.00068596
XLOC_016637	uc002enb.2	CFAP20	46.0872	30.8596	0.669592	0.0269325
XLOC_033575	uc003ixf.5	CFAP97	16.7842	21.2907	1.2685	0.0227127
XLOC_001580	uc001gti.5	CFH	7.24177	12.3428	1.70439	0.00068596
XLOC_026098	uc002uxh.2	CFLAR-AS1	0.21666	1.30611	6.02839	0.000361111
XLOC_045925	uc004dig.5	CFP	3.12444	8.06678	2.58183	0.000361111
XLOC_022515	uc002pmd.4	CGB7	0.329887	0.894092	2.7103	0.0324433
XLOC_013693	uc002aeg.3	CGNL1	0.24688	0.77889	3.15493	0.000361111
XLOC_001054	uc031upg.2	CH17-118O6.2	4.69704	1.28818	0.274254	0.00068596
XLOC_005185	uc031wfy.2	CH17-360D5.2	0.507296	2.8134	5.54587	0.00068596
XLOC_005186	uc057tcg.1	CH17-360D5.3	0.359907	2.02373	5.62292	0.000361111
XLOC_001076	uc057jzu.1	CH17-373J23.1	0.295279	2.05474	6.95864	0.0349331
XLOC_035923	uc063lhp.1	CH17-64J14.5	0.535587	0.872644	1.62932	0.0153927
XLOC_013547	uc010uct.2	CHAC1	4.22978	1.89961	0.449104	0.000361111
XLOC_040733	uc003tsa.4	CHCHD2	346.374	86.1335	0.248672	0.000361111
XLOC_041172	uc003vre.4	CHCHD3	59.8745	49.4185	0.825368	0.0467738
XLOC_030568	uc003byi.5	CHCHD4	28.9805	21.6542	0.747199	0.00183748
XLOC_001094	uc001epm.6	CHD1L	18.1011	30.9561	1.71018	0.000361111
XLOC_003072	uc001epm.6	CHD1L	1.72279	4.26299	2.47447	0.0280033
XLOC_000977	uc001eam.4	CHI3L2	0.168839	1.02563	6.0746	0.00068596
XLOC_045340	uc004ebk.5	CHIC1	1.95056	3.03166	1.55425	0.000361111
XLOC_006987	uc001lsm.4	CHID1	68.2625	50.9943	0.747032	0.0239303
XLOC_022748	uc002qti.3	CHMP2A	47.1588	70.0123	1.48461	0.000361111
XLOC_026666	uc002xaa.4	CHMP4B	110.841	92.654	0.835918	0.039197
XLOC_041911	uc003ycl.4	CHMP4C	1.20278	4.85357	4.03529	0.0324433
XLOC_039567	uc003szz.4	CHN2	4.93199	2.40275	0.487177	0.0190797
XLOC_007791	uc001pdg.4	CHORDC1	58.8424	88.2249	1.49934	0.000361111
XLOC_026229	uc002vmc.5	CHPF	29.1488	21.6611	0.743122	0.00635334
XLOC_008993	uc001tin.4	CHPT1	88.3873	56.7879	0.642489	0.000361111
XLOC_042192	uc003yvl.4	CHRAC1	80.4052	47.8423	0.595015	0.000361111
XLOC_001891	uc001hyo.1	CHRM3	1.52459	0.603327	0.395731	0.000361111
XLOC_025589	uc002tam.4	CHST10	15.7413	9.53516	0.605742	0.00499368
XLOC_039412	uc003smc.4	CHST12	17.1813	3.39446	0.197567	0.000361111
XLOC_013531	uc001zlw.4	CHST14	17.3455	8.06785	0.465126	0.000361111
XLOC_015808	uc002fan.4	CHST4	0.406713	1.5567	3.82751	0.0115346
XLOC_045158	uc004dgt.5	CHST7	8.97182	5.15802	0.574913	0.000361111
XLOC_034285	uc003kvd.4	CHSY3	4.18269	1.1942	0.28551	0.000361111
XLOC_024032	uc002svs.4	CIAO1	50.9449	32.3235	0.63448	0.000361111
XLOC_001144	uc001euh.4	CIART	0.218499	0.97754	4.47389	0.0146353
XLOC_020991	uc002nmv.4	CILP2	0.480364	1.33084	2.77048	0.0381755
XLOC_010186	uc001tlk.4	CKAP4	94.6692	70.9046	0.748972	0.000361111
XLOC_013061	uc001ynf.3	CKB	180.199	328.521	1.8231	0.000361111
XLOC_001244	uc001fgb.4	CKS1B	75.376	103.642	1.375	0.00407297
XLOC_045001	uc004csy.5	CLCN4	7.09112	10.0964	1.42381	0.000361111
XLOC_045223	uc004doq.2	CLCN5	0.794882	1.77166	2.22883	0.0028751
XLOC_031551	uc003fsh.4	CLDN1	8.11669	2.81013	0.346216	0.000361111
XLOC_041438	uc003wsi.4	CLDN23	3.20705	5.87602	1.83222	0.000361111
XLOC_040814	uc003tzg.4	CLDN3	0.543742	1.48727	2.73525	0.0383223
XLOC_039782	uc003tzh.2	CLDN4	34.0118	27.343	0.803927	0.0257729
XLOC_031010	uc003dsp.4	CLDND1	180.069	268.919	1.49342	0.00068596
XLOC_009455	uc001qwn.4	CLEC2B	4.27708	2.43591	0.569526	0.00700237
XLOC_008336	uc001qwf.4	CLEC2D	0.427858	1.43359	3.35062	0.00068596
XLOC_008310	uc001qtz.1	CLEC4A	0.286171	0.7205	2.51773	0.0152182
XLOC_044799	uc004ckj.2	CLIC3	3.60095	52.8852	14.6865	0.000361111
XLOC_037428	uc003oxu.5	CLIC5	0.135292	1.21011	8.94443	0.000361111
XLOC_027794	uc002yuf.2	CLIC6	3.84154	2.47887	0.64528	0.000361111
XLOC_039790	uc003uam.3	CLIP2	15.578	9.46132	0.607351	0.0283296
XLOC_026093	uc002uwe.3	CLK1	55.3418	37.725	0.681673	0.0161281
XLOC_008006	uc001pyt.4	CLMP	9.92614	16.203	1.63236	0.00915263
XLOC_007659	uc001osj.5	CLPB	24.6539	17.7901	0.721594	0.0469397
XLOC_020703	uc002mem.2	CLPP	140.992	84.8651	0.601914	0.000361111
XLOC_035746	uc003meh.4	CLTB	139.557	98.2675	0.704139	0.0134708
XLOC_042473	uc003xfw.3	CLU	29.6273	92.7357	3.13008	0.000361111
XLOC_006359	uc058djv.1	CMB9-22P13.1	4.75635	7.05023	1.48228	0.00657576
XLOC_015720	uc002epu.5	CMTM3	26.2513	11.9273	0.454351	0.000361111
XLOC_029519	uc003cey.2	CMTM7	91.6741	56.9829	0.621581	0.0284959
XLOC_032935	uc003gxt.5	CNGA1	0.576517	2.10074	3.64385	0.011178
XLOC_012704	uc001xat.2	CNIH1	186.224	273.445	1.46837	0.000361111
XLOC_020588	uc002lqu.4	CNN2	71.4905	161.948	2.26531	0.000361111
XLOC_002846	uc001dqz.6	CNN3	264.992	181.713	0.68573	0.000361111
XLOC_033069	uc011ccd.4	CNOT6L	3.22137	5.4942	1.70555	0.0074395
XLOC_036353	uc003ota.5	CNPY3	45.9848	32.8948	0.715341	0.000361111
XLOC_006682	uc001pfz.4	CNTN5	1.90893	0.039734	0.0208148	0.000361111
XLOC_017645	uc002iay.4	CNTNAP1	5.77795	3.52047	0.609294	0.0125119
XLOC_044236	uc004abi.4	CNTNAP3	1.0697	2.04627	1.91294	0.0408645
XLOC_040666	uc003tin.2	COA1	76.4599	32.2122	0.421295	0.000361111
XLOC_018814	uc002ibl.5	COA3	75.8825	55.9913	0.737868	0.00261613
XLOC_007671	uc001ouj.4	COA4	78.8433	108.088	1.37092	0.00183748
XLOC_025576	uc002syz.4	COA5	22.3997	14.3058	0.63866	0.0166882
XLOC_040716	uc003tpr.5	COBL	0.896754	0	0	0.000361111
XLOC_011782	uc001wqp.3	COCH	0.0346399	6.40542	184.915	0.000361111
XLOC_010727	uc001vai.4	COG3	12.7048	4.57947	0.360452	0.00957185
XLOC_037538	uc063ppk.1	COL12A1	17.5006	11.2376	0.642127	0.00210356
XLOC_043746	uc011lxl.3	COL27A1	3.00138	4.75055	1.58279	0.0239303
XLOC_043952	uc004cfe.5	COL5A1	1.60712	4.69627	2.92217	0.000361111
XLOC_027912	uc002zhu.2	COL6A1	28.5675	16.9647	0.593846	0.000361111
XLOC_027916	uc002zhy.1	COL6A2	4.24902	7.06005	1.66157	0.00635334
XLOC_026330	uc002vwl.3	COL6A3	0.162844	0.678798	4.16839	0.00183748
XLOC_020944	uc002nhc.2	COLGALT1	150.447	72.3793	0.481095	0.000361111
XLOC_003511	uc001gqp.4	COLGALT2	3.13635	15.2	4.8464	0.000361111
XLOC_043158	uc003zem.4	COMMD5	34.5635	22.5747	0.653137	0.0028751
XLOC_032930	uc003gxi.4	COMMD8	37.7904	46.172	1.22179	0.0321095
XLOC_007280	uc001mwn.5	COMMD9	61.8906	44.3433	0.716479	0.0200246
XLOC_028321	uc002zqu.4	COMT	58.1378	26.1928	0.45053	0.000361111
XLOC_005334	uc001jxb.4	COMTD1	16.1882	8.46881	0.523147	0.000361111
XLOC_003329	uc001fvv.5	COPA	39.233	61.7947	1.57507	0.000992934
XLOC_022084	uc002nkk.4	COPE	218.428	149.81	0.685855	0.0458428
XLOC_033092	uc003hog.3	COQ2	27.8834	17.7647	0.637107	0.000361111
XLOC_013787	uc010bic.4	CORO2B	4.69188	1.44521	0.308024	0.000361111
XLOC_017242	uc002gof.5	COX10	14.6805	9.88259	0.673178	0.00068596
XLOC_005483	uc001kqb.5	COX15	19.0196	12.2218	0.64259	0.0023608
XLOC_024046	uc002sya.4	COX5B	161.126	94.9804	0.589479	0.000361111
XLOC_042876	uc003yiy.3	COX6C	469.793	365.76	0.778556	0.0267692
XLOC_025221	uc002rsk.4	COX7A2L	133.204	89.1576	0.669331	0.000361111
XLOC_032928	uc003gxf.4	COX7B2	1.09343	0	0	0.000361111
XLOC_006313	uc001nye.3	COX8A	584.558	436.306	0.746386	0.0023608
XLOC_040119	uc003vpr.4	CPA4	8.77507	45.0089	5.12918	0.000361111
XLOC_017427	uc002hfb.3	CPD	44.7745	73.6053	1.64391	0.00499368
XLOC_032593	uc003irg.5	CPE	2.74557	5.47736	1.99498	0.000361111
XLOC_031877	uc003gnk.2	CPEB2	5.40116	23.2679	4.30794	0.000361111
XLOC_005426	uc001khv.3	CPEB3	0.879832	0.467215	0.531028	0.000992934
XLOC_040053	uc003vjq.5	CPED1	14.2953	5.58683	0.390816	0.000361111
XLOC_032721	uc003gbi.4	CPLX1	0.348767	1.63111	4.67679	0.00068596
XLOC_015663	uc002eks.3	CPNE2	16.7427	9.01801	0.538623	0.000361111
XLOC_041930	uc033bsf.1	CPNE3	36.8395	56.2113	1.52584	0.000361111
XLOC_016258	uc002dca.5	CPPED1	12.1657	29.0527	2.38808	0.000361111
XLOC_041982	uc003yhw.5	CPQ	1.49772	5.45641	3.64314	0.000361111
XLOC_023459	uc002qzo.3	CPSF3	58.776	38.0599	0.647542	0.000361111
XLOC_007615	uc001oof.5	CPT1A	38.7242	46.8972	1.21106	0.026591
XLOC_040575	uc003szv.4	CPVL	38.6316	21.4935	0.556371	0.000361111
XLOC_003276	uc001fpr.4	CRABP2	2.19584	4.35652	1.98399	0.000361111
XLOC_009373	uc001qmj.3	CRACR2A	7.13636	3.78029	0.529722	0.00384817
XLOC_008940	uc001tda.4	CRADD	34.4953	13.7341	0.398144	0.000361111
XLOC_006142	uc021qik.3	CREB3L1	10.8209	21.0649	1.94669	0.000361111
XLOC_041192	uc003vtw.4	CREB3L2	12.7454	9.96446	0.781808	0.00873077
XLOC_039562	uc003szo.4	CREB5	2.24985	0.772688	0.34344	0.0023608
XLOC_008363	uc001rap.3	CREBL2	18.1162	14.9491	0.825179	0.0393516
XLOC_007761	uc001pas.3	CREBZF	19.8794	35.4384	1.78267	0.00068596
XLOC_003391	uc001gel.4	CREG1	30.8892	63.4626	2.05452	0.000361111
XLOC_004238	uc001ixx.4	CREM	33.288	23.4238	0.703671	0.00568096
XLOC_023658	uc002rpd.4	CRIM1	211.564	145.977	0.68999	0.000361111
XLOC_012418	uc001yrd.3	CRIP2	38.5404	12.9119	0.335022	0.000361111
XLOC_031761	uc003gdf.3	CRIPAK	2.41066	4.11332	1.7063	0.00360555
XLOC_032729	uc003gdf.3	CRIPAK	0.6153	1.21671	1.97743	0.0363627
XLOC_041881	uc003yan.5	CRISPLD1	3.26065	1.49749	0.459261	0.00068596
XLOC_032765	uc003giq.5	CRMP1	2.91187	6.39151	2.19498	0.000361111
XLOC_016600	uc002ehu.5	CRNDE	8.78702	19.1947	2.18444	0.000361111
XLOC_029525	uc003cfl.5	CRTAP	156.206	93.6709	0.599663	0.000361111
XLOC_020975	uc002nkb.5	CRTC1	15.1495	7.42062	0.489826	0.000361111
XLOC_011044	uc001une.4	CRYL1	5.70805	2.81343	0.492888	0.000361111
XLOC_002733	uc001dgj.4	CRYZ	42.7538	21.1541	0.494789	0.000361111
XLOC_002966	uc001efi.4	CSDE1	390.026	263.221	0.674881	0.0109798
XLOC_000958	uc001dyt.3	CSF1	118.774	196.746	1.65647	0.000361111
XLOC_034295	uc003kwf.5	CSF2	22.8753	30.7362	1.34364	0.0284959
XLOC_017590	uc002hto.3	CSF3	12.5706	1.03906	0.0826579	0.000361111
XLOC_042417	uc003wzg.4	CSGALNACT1	0.713853	5.60006	7.84484	0.000361111
XLOC_004271	uc001jan.5	CSGALNACT2	39.4157	49.106	1.24585	0.0125119
XLOC_013848	uc002ays.3	CSK	53.9082	31.46	0.583585	0.000361111
XLOC_030760	uc003crn.4	CSPG5	1.93481	1.26991	0.656349	0.0269325
XLOC_027194	uc002wtp.3	CST1	88.0551	259.781	2.95021	0.000361111
XLOC_027195	uc002wtq.2	CST2	10.6658	38.0047	3.56323	0.000361111
XLOC_027193	uc002wto.2	CST4	42.3269	106.99	2.52771	0.000361111
XLOC_045413	uc004egh.4	CSTF2	31.988	24.0802	0.752789	0.0134708
XLOC_005216	uc001jjp.4	CSTF2T	13.3412	10.3372	0.774833	0.0072109
XLOC_014601	uc002ata.3	CT62	1.30567	0.222636	0.170515	0.00313088
XLOC_043080	uc064qpx.1	CTA-204B4.2	0.403412	0.762346	1.88975	0.0150291
XLOC_029177	uc062fgi.1	CTA-29F11.1	5.92653	3.2728	0.552229	0.00430489
XLOC_029164	uc003bgl.1	CTA-941F9.9	0.585497	3.15319	5.38549	0.00657576
XLOC_020867	uc002mxz.4	CTB-55O6.8	1.93182	0.613942	0.317805	0.000361111
XLOC_002768	uc001dka.3	CTBS	28.443	12.9389	0.454906	0.000361111
XLOC_034557	uc003lyl.5	CTC-231O11.1	0.832213	2.37542	2.85434	0.00764891
XLOC_021969	uc060uie.1	CTC-250I14.6	165.215	75.4114	0.456444	0.000361111
XLOC_035721	uc063jsh.1	CTC-308K20.1	1.07544	4.37374	4.06693	0.0375379
XLOC_035097	uc003jvo.4	CTC-351M12.1	0.448811	0.830367	1.85015	0.00407297
XLOC_021639	uc061dja.1	CTC-444N24.11	3.83635	6.19683	1.61529	0.000361111
XLOC_021924	uc002mqw.4	CTC-510F12.4	56.3678	33.0083	0.585588	0.000361111
XLOC_022209	uc060wxh.1	CTC-523E23.11	0.627552	2.14059	3.41102	0.0404272
XLOC_022214	uc060wxp.1	CTC-523E23.3	0.835381	2.16665	2.59361	0.000361111
XLOC_034240	uc032vix.2	CTC-546K23.1	0	0.801669	#DIV/0!	0.000361111
XLOC_020818	uc002msx.2	CTD-2006C1.2	19.6014	10.8832	0.555226	0.00499368
XLOC_015963	uc059ycu.1	CTD-2015G9.2	0.615127	0.094703	0.153957	0.00521931
XLOC_014533	uc059khq.1	CTD-2017F17.2	0.672733	4.05424	6.02652	0.0072109
XLOC_029886	uc062lxq.1	CTD-2021J15.1	45.3556	74.7109	1.64723	0.000361111
XLOC_015777	uc059wly.1	CTD-2033A16.1	35.4838	67.8121	1.91107	0.0481868
XLOC_034908	uc063cue.1	CTD-2066L21.3	15.3856	30.2943	1.969	0.00183748
XLOC_020398	uc002lfu.1	CTD-2171N6.1	0.0575075	10.0744	175.184	0.000361111
XLOC_033676	uc011cly.5	CTD-2228K2.7	1.08722	2.68577	2.47031	0.00700237
XLOC_022027	uc021uqd.1	CTD-2231E14.8	100.335	61.124	0.609199	0.000361111
XLOC_020842	uc060ues.1	CTD-2265O21.7	14.052	4.90054	0.348743	0.0449174
XLOC_018457	uc002gty.4	CTD-2303H24.2	2.40555	5.97095	2.48216	0.000361111
XLOC_020020	uc002llc.3	CTD-2354A18.1	86.7843	1.07585	0.0123968	0.000361111
XLOC_033916	uc003jpb.4	CTD-2366F13.1	9.2007	5.48014	0.595622	0.0244626
XLOC_011771	uc059ajy.1	CTD-2384A14.1	0.935956	0	0	0.000361111
XLOC_020939	uc002ngm.2	CTD-2521M24.9	69.8137	33.5855	0.481073	0.000361111
XLOC_022114	uc002npz.4	CTD-2561J22.5	1.15776	6.92897	5.98481	0.000361111
XLOC_022741	uc061dst.1	CTD-2619J13.17	0.414838	1.02366	2.46761	0.000361111
XLOC_021675	uc061dsv.1	CTD-2619J13.19	0.686917	1.28743	1.87421	0.000992934
XLOC_017261	uc060bpb.1	CTD-3157E16.2	1.1714	6.92873	5.91491	0.000361111
XLOC_021856	uc060srk.1	CTD-3193O13.12	3.36441	2.57551	0.765516	0.0301639
XLOC_021977	uc060uju.1	CTD-3252C9.4	6.34551	701.894	110.613	0.000361111
XLOC_015467	uc002dzw.3	CTF1	4.99683	2.78999	0.558352	0.000992934
XLOC_000754	uc001dfd.4	CTH	6.13586	3.5575	0.579788	0.00128026
XLOC_044515	uc004bdo.3	CTNNAL1	219.51	317.589	1.44681	0.000361111
XLOC_029576	uc003ckp.3	CTNNB1	145.355	106.734	0.734299	0.000361111
XLOC_017108	uc002fwa.4	CTNS	15.3053	10.5872	0.691734	0.0245984
XLOC_000512	uc001cgk.5	CTPS1	45.0868	62.9572	1.39636	0.0341991
XLOC_016713	uc002euw.4	CTRL	26.2117	41.8644	1.59716	0.0205513
XLOC_042375	uc003wun.4	CTSB	141.141	197.089	1.3964	0.00068596
XLOC_007779	uc001pck.5	CTSC	238.392	104.623	0.43887	0.000361111
XLOC_007000	uc001luc.2	CTSD	809.295	1088.68	1.34522	0.000992934
XLOC_007579	uc001oip.4	CTSF	5.53524	10.7498	1.94207	0.000361111
XLOC_003131	uc001evp.3	CTSK	0.643914	1.9642	3.05041	0.000361111
XLOC_043581	uc004aph.4	CTSL	75.6423	100.248	1.32529	0.00156568
XLOC_003130	uc001evn.3	CTSS	3.12606	8.50416	2.72041	0.000361111
XLOC_027489	uc002yai.3	CTSZ	173.049	242.751	1.40279	0.000361111
XLOC_000989	uc001ebx.4	CTTNBP2NL	9.49666	5.84516	0.615496	0.000361111
XLOC_021862	uc002miy.5	CTXN1	12.2364	4.6697	0.381624	0.0159525
XLOC_005520	uc001kvn.3	CUEDC2	26.0391	19.5466	0.750663	0.0168752
XLOC_005115	uc001ixv.4	CUL2	35.4066	42.8449	1.21008	0.0423329
XLOC_046240	uc004esv.4	CUL4B	32.88	39.2779	1.19458	0.048774
XLOC_006708	uc001pjv.4	CUL5	13.5951	23.4559	1.72532	0.00068596
XLOC_039969	uc003uys.5	CUX1	31.8322	23.6525	0.743037	0.0205513
XLOC_005624	uc001lgs.4	CUZD1	34.3429	10.7401	0.312731	0.000361111
XLOC_007815	uc009ywl.2	CWC15	43.5733	80.2565	1.84187	0.000361111
XLOC_005487	uc001kqq.1	CWF19L1	20.4554	13.6284	0.666249	0.00156568
XLOC_007870	uc010rvp.3	CWF19L2	5.33623	8.89606	1.66711	0.000361111
XLOC_032160	uc003hhh.4	CXCL1	32.0438	10.6769	0.333197	0.000361111
XLOC_018268	uc002fyr.6	CXCL16	0.596536	2.62279	4.3967	0.00261613
XLOC_025790	uc002tuy.3	CXCR4	18.668	2.70004	0.144635	0.000361111
XLOC_019115	uc002jap.4	CYB561	11.6551	31.8866	2.73585	0.000361111
XLOC_000951	uc001dxu.4	CYB561D1	3.84719	2.3	0.597839	0.0178159
XLOC_003605	uc001gyt.3	CYB5R1	19.5252	37.4792	1.91953	0.000361111
XLOC_007095	uc001mfm.4	CYB5R2	2.051	12.1965	5.94661	0.000361111
XLOC_016937	uc002flb.5	CYBA	135.105	211.797	1.56765	0.000361111
XLOC_042248	uc003zaz.6	CYC1	207.304	120.93	0.583346	0.000361111
XLOC_040545	uc003sxl.4	CYCS	204.623	66.1255	0.323158	0.000361111
XLOC_043149	uc003zcv.3	CYHR1	29.3021	21.7927	0.743725	0.0153927
XLOC_014631	uc002axs.3	CYP11A1	1.1652	0.198391	0.170263	0.000992934
XLOC_023670	uc010faj.3	CYP1B1-AS1	2.16124	13.748	6.36116	0.000361111
XLOC_027458	uc002xwu.2	CYP24A1	0.808777	9.13342	11.2929	0.000361111
XLOC_025417	uc002sih.3	CYP26B1	8.02581	3.49194	0.435089	0.000361111
XLOC_024724	uc002viz.5	CYP27A1	1.01481	1.86395	1.83675	0.00807755
XLOC_002645	uc001czq.4	CYP2J2	1.64224	4.50157	2.74112	0.000361111
XLOC_021240	uc002opw.4	CYP2S1	1.94919	5.34538	2.74236	0.000361111
XLOC_019747	uc002ktb.3	CYP4F35P	0.0755949	1.04185	13.782	0.0437238
XLOC_032674	uc003iyw.5	CYP4V2	7.98861	3.85137	0.482108	0.000361111
XLOC_044001	uc004cmb.4	CYSRT1	1.23096	3.05912	2.48515	0.000992934
XLOC_040455	uc003spt.4	CYTH3	35.9413	8.82291	0.245481	0.000361111
XLOC_011950	uc001xea.3	DAAM1	11.9032	20.5804	1.72898	0.0205513
XLOC_043780	uc004bln.5	DAB2IP	9.17844	12.2152	1.33086	0.00499368
XLOC_012486	uc001wgl.3	DAD1	268.747	351.016	1.30612	0.00785624
XLOC_040459	uc003sqa.4	DAGLB	201.5	74.6045	0.370246	0.000361111
XLOC_032039	uc003gzo.3	DANCR	70.0096	51.7895	0.739749	0.00338159
XLOC_034830	uc003jez.5	DAP	154.669	110.223	0.712638	0.000361111
XLOC_021777	uc002lzc.2	DAPK3	26.7885	50.0465	1.86821	0.000361111
XLOC_025789	uc002tux.2	DARS	68.5718	101.197	1.47578	0.000361111
XLOC_017688	uc002ihf.4	DBF4B	16.5305	12.23	0.739845	0.0355973
XLOC_024191	uc002tlv.5	DBI	235.682	182.31	0.773542	0.00657576
XLOC_035761	uc003mgx.3	DBN1	79.536	50.7178	0.637671	0.014063
XLOC_039648	uc003tjo.5	DBNL	41.877	29.9829	0.715975	0.0072109
XLOC_002871	uc001dta.4	DBT	9.21421	5.16542	0.560593	0.0023608
XLOC_044176	uc003ztt.3	DCAF12	27.8792	22.3153	0.800428	0.0181817
XLOC_042043	uc064piv.1	DCAF13	76.2942	56.9045	0.745856	0.0252793
XLOC_020863	uc002mxt.4	DCAF15	61.4015	29.2801	0.476863	0.000361111
XLOC_032834	uc003gpn.3	DCAF16	16.9967	25.0472	1.47365	0.00210356
XLOC_001407	uc001gev.5	DCAF6	17.9624	34.9588	1.94622	0.000361111
XLOC_036701	uc003pxs.4	DCBLD1	11.861	19.3259	1.62937	0.0294866
XLOC_031013	uc003dtd.4	DCBLD2	105.776	173.331	1.63866	0.000361111
XLOC_011157	uc001uve.4	DCLK1	1.57529	0.255356	0.162101	0.000361111
XLOC_001003	uc001eeg.4	DCLRE1B	11.3363	7.1814	0.633487	0.00183748
XLOC_030864	uc021wzk.3	DCP1A	8.60665	6.11924	0.71099	0.00210356
XLOC_033547	uc003ivf.4	DCTD	75.0265	59.8226	0.797353	0.0318079
XLOC_016463	uc002dyf.4	DCTPP1	64.3685	35.0142	0.543965	0.000361111
XLOC_007850	uc001phm.4	DCUN1D5	86.2777	125.54	1.45507	0.000361111
XLOC_020936	uc002ngd.4	DDA1	140.345	83.2477	0.593165	0.0067868
XLOC_012699	uc001xah.4	DDHD1	7.21593	10.0312	1.39015	0.0242923
XLOC_006573	uc001ozt.4	DDIAS	14.3753	23.9926	1.66902	0.00700237
XLOC_004433	uc001jsx.2	DDIT4	24.2067	6.83586	0.282395	0.000361111
XLOC_037675	uc003puc.4	DDO	0.485561	1.22877	2.53062	0.00068596
XLOC_023512	uc002rce.5	DDX1	113.105	68.9078	0.609237	0.000361111
XLOC_000985	uc001ebs.4	DDX20	17.1579	11.1891	0.652125	0.0221802
XLOC_004401	uc001jov.3	DDX21	123.817	98.6107	0.796423	0.00785624
XLOC_021994	uc002myo.4	DDX39A	226.571	106.277	0.469067	0.000361111
XLOC_010255	uc001tup.4	DDX54	146.199	97.2908	0.665468	0.00521931
XLOC_040681	uc003tlg.5	DDX56	88.9913	49.9088	0.560828	0.000361111
XLOC_044155	uc003zra.4	DDX58	30.4366	43.696	1.43564	0.000361111
XLOC_003574	uc009wzk.4	DDX59	7.65512	11.2017	1.4633	0.0105661
XLOC_007967	uc031ygs.2	DDX6	31.8174	47.0679	1.47931	0.000361111
XLOC_033478	uc003irp.4	DDX60	3.83654	7.73676	2.0166	0.00156568
XLOC_044621	uc004bny.2	DENND1A	23.381	12.1204	0.518387	0.00156568
XLOC_041213	uc003vvw.3	DENND2A	1.82942	0.155774	0.0851494	0.000361111
XLOC_002932	uc001eak.3	DENND2D	0.218287	3.59398	16.4645	0.000361111
XLOC_003203	uc001fdd.2	DENND4B	13.1302	23.5043	1.79009	0.00407297
XLOC_030892	uc003dja.4	DENND6A	25.4083	13.7011	0.539237	0.00657576
XLOC_028526	uc003alr.3	DEPDC5	3.80681	7.67836	2.01701	0.0313278
XLOC_008395	uc001rde.4	DERA	37.7931	29.897	0.79107	0.0456872
XLOC_001918	uc001iao.4	DESI2	38.7092	31.7276	0.81964	0.0304887
XLOC_016227	uc002dal.4	DEXI	9.59836	4.79281	0.499336	0.0165054
XLOC_002131	uc001arj.4	DFFA	25.3792	19.1979	0.756442	0.0370738
XLOC_000072	uc001alc.5	DFFB	3.91621	1.92617	0.491845	0.0115346
XLOC_040543	uc003sxa.2	DFNA5	35.5173	8.09277	0.227854	0.000361111
XLOC_010702	uc001uyl.3	DGKH	3.47	1.74212	0.502052	0.0155847
XLOC_041191	uc003vtt.4	DGKI	0.80974	0.255658	0.315729	0.0115346
XLOC_023890	uc002sjx.3	DGUOK	86.2433	32.5072	0.376924	0.000361111
XLOC_002618	uc001cyc.2	DHCR24	77.3987	48.9851	0.632893	0.000361111
XLOC_007644	uc001oqk.4	DHCR7	68.3634	43.2708	0.632953	0.00210356
XLOC_021947	uc002mug.3	DHPS	105.532	61.2012	0.57993	0.00894096
XLOC_018544	uc002hdd.5	DHRS13	9.964	6.15752	0.617977	0.000361111
XLOC_011734	uc001wkt.5	DHRS2	1.71535	0.61224	0.356918	0.000361111
XLOC_002153	uc001aue.2	DHRS3	0.227541	3.22389	14.1684	0.000361111
XLOC_024400	uc002ueq.3	DHRS9	0.204207	1.02006	4.99523	0.000361111
XLOC_035021	uc003jpx.4	DHX29	21.7899	30.4305	1.39654	0.000361111
XLOC_025200	uc002rrf.5	DHX57	11.8087	7.51307	0.636232	0.0424513
XLOC_018793	uc002hyw.5	DHX58	1.49889	4.44031	2.9624	0.0023608
XLOC_001700	uc001hhr.3	DIEXF	5.73691	8.72964	1.52166	0.000361111
XLOC_012917	uc010asy.4	DIO2	0.180866	0.688777	3.80822	0.0194423
XLOC_008598	uc001rwu.4	DIP2B	6.23319	8.42214	1.35118	0.00156568
XLOC_004899	uc001ifp.4	DIP2C	2.72114	4.51018	1.65746	0.00478541
XLOC_021750	uc002lwf.4	DIRAS1	31.5136	44.8937	1.42458	0.00183748
XLOC_030018	uc003efw.5	DIRC2	9.15288	6.95598	0.759977	0.0418415
XLOC_013770	uc002app.4	DIS3L	17.9626	12.338	0.686872	0.00210356
XLOC_045716	uc004fmm.5	DKC1	81.0761	61.6909	0.760901	0.0121167
XLOC_006735	uc001pmo.4	DLAT	40.8401	63.127	1.54571	0.00360555
XLOC_042390	uc003wwk.2	DLC1	36.0891	51.4989	1.42699	0.049789
XLOC_031621	uc003fxn.4	DLG1	75.3634	99.7466	1.32354	0.0278657
XLOC_007760	uc001pai.3	DLG2	0.249234	0.813482	3.26393	0.000361111
XLOC_012710	uc001xbs.4	DLGAP5	66.3933	89.7232	1.35139	0.00183748
XLOC_022227	uc002nzi.5	DMKN	4.55377	2.96184	0.650415	0.0254257
XLOC_039393	uc003sjc.3	DNAAF5	68.7281	15.9792	0.232499	0.000361111
XLOC_017185	uc002git.3	DNAH2	2.56946	8.56065	3.33169	0.000361111
XLOC_021997	uc002myz.2	DNAJB1	144.644	100.042	0.691643	0.00360555
XLOC_030395	uc003fqi.4	DNAJB11	65.2653	85.0793	1.30359	0.0318079
XLOC_005300	uc001jsz.2	DNAJB12	17.9509	14.214	0.791827	0.0272504
XLOC_010706	uc001uyy.4	DNAJC15	16.7129	6.90824	0.413348	0.000361111
XLOC_014295	uc001zms.3	DNAJC17	19.2835	9.04519	0.469064	0.0232281
XLOC_035486	uc003len.4	DNAJC18	11.5506	6.06539	0.525115	0.00764891
XLOC_043725	uc004bfl.3	DNAJC25	39.9771	53.02	1.32626	0.00261613
XLOC_010905	uc001vmq.3	DNAJC3	18.4292	29.6562	1.6092	0.000361111
XLOC_021957	uc002mvn.2	DNASE2	23.7889	12.1492	0.510709	0.000361111
XLOC_026275	uc002vpv.4	DNER	2.74609	3.81872	1.3906	0.0128914
XLOC_025090	uc002rgb.5	DNMT3A	4.97424	2.98773	0.60064	0.0165054
XLOC_026649	uc002wyc.3	DNMT3B	5.81624	7.72417	1.32803	0.00338159
XLOC_002835	uc001dqf.4	DNTTIP2	98.2027	75.2793	0.766571	0.0447716
XLOC_029689	uc011bds.2	DOCK3	1.29903	2.28142	1.75625	0.0453644
XLOC_041051	uc003vfx.4	DOCK4	13.9656	8.82076	0.631606	0.0023608
XLOC_021923	uc002mqs.6	DOCK6	13.8429	6.83732	0.493923	0.00589995
XLOC_023906	uc002smr.4	DOK1	13.2361	6.10396	0.46116	0.0200246
XLOC_035763	uc003mhi.5	DOK3	4.61025	10.0596	2.18201	0.00478541
XLOC_027805	uc002yvg.4	DOPEY2	5.82521	10.498	1.80217	0.00996639
XLOC_020623	uc002lvb.4	DOT1L	12.6402	24.2156	1.91576	0.0115346
XLOC_007978	uc001pvi.4	DPAGT1	58.5661	81.0051	1.38314	0.00975734
XLOC_000547	uc001ckz.4	DPH2	25.7969	17.3323	0.671875	0.00568096
XLOC_002877	uc001dtr.4	DPH5	47.5377	28.7884	0.605591	0.000361111
XLOC_044820	uc004cnk.1	DPH7	35.0763	23.6628	0.674609	0.0134708
XLOC_025887	uc002ubz.4	DPP4	0.338315	2.03749	6.02246	0.000361111
XLOC_044805	uc004clh.4	DPP7	60.3512	104.457	1.73082	0.000361111
XLOC_040606	uc003tem.5	DPY19L1	38.1723	16.5317	0.433081	0.000361111
XLOC_002857	uc001drv.4	DPYD	33.8192	17.2868	0.511153	0.000361111
XLOC_035557	uc003lon.2	DPYSL3	0.539119	1.31683	2.44256	0.0434604
XLOC_000861	uc001dpu.4	DR1	68.3589	45.9857	0.67271	0.0321095
XLOC_008997	uc001tix.4	DRAM1	32.0125	15.8318	0.494551	0.000361111
XLOC_002929	uc001ead.5	DRAM2	31.5931	19.2829	0.610352	0.0262694
XLOC_020275	uc002kwk.5	DSC2	3.90164	2.56301	0.656906	0.000361111
XLOC_026540	uc002wpq.4	DSTN	227.686	365.013	1.60314	0.000361111
XLOC_003629	uc001hbw.4	DSTYK	2.41206	3.0113	1.24843	0.0452301
XLOC_025093	uc002rgh.5	DTNB	8.83935	4.09047	0.462757	0.00183748
XLOC_013639	uc001zxq.4	DTWD1	18.8621	25.7491	1.36512	0.031673
XLOC_035352	uc003ksa.4	DTWD2	2.17633	3.40081	1.56264	0.00430489
XLOC_008744	uc001sow.3	DTX3	0.886721	6.33543	7.14478	0.000361111
XLOC_030015	uc003efk.4	DTX3L	7.83822	11.6649	1.48821	0.000361111
XLOC_014368	uc001zup.5	DUOXA1	0.0381749	0.740307	19.3925	0.000361111
XLOC_003733	uc001hmy.3	DUSP10	5.22345	14.6032	2.7957	0.000361111
XLOC_025430	uc002sjp.4	DUSP11	37.7416	22.1301	0.586358	0.000361111
XLOC_001318	uc001ftz.2	DUSP23	3.98377	18.1327	4.55164	0.000361111
XLOC_042492	uc003xhl.4	DUSP4	125.237	90.7991	0.725018	0.000361111
XLOC_030843	uc003dct.4	DUSP7	38.3383	24.2145	0.631601	0.000361111
XLOC_013628	uc001zws.4	DUT	174.843	138.402	0.791579	0.0311589
XLOC_028271	uc002zks.5	DUXAP8	12.5276	1.08633	0.0867149	0.000361111
XLOC_023697	uc002rth.4	DYNC2LI1	5.94491	3.67748	0.618593	0.00338159
XLOC_001675	uc001hei.4	DYRK3	5.71364	8.14968	1.42636	0.00384817
XLOC_023874	uc002sie.4	DYSF	16.6714	3.91258	0.234688	0.000361111
XLOC_002273	uc001bhe.3	E2F2	1.87794	1.17556	0.625984	0.00454576
XLOC_036048	uc003nda.3	E2F3	20.9177	16.7758	0.801991	0.0155847
XLOC_015733	uc002erz.4	E2F4	43.8427	33.7682	0.770213	0.0412689
XLOC_025008	uc002rbe.4	E2F6	12.3855	6.93941	0.560285	0.000361111
XLOC_043417	uc003zzp.3	EBLN3	17.3168	22.0531	1.27351	0.014063
XLOC_002508	uc001cin.4	EBNA1BP2	137.882	94.4802	0.685225	0.000361111
XLOC_011261	uc001vdg.5	EBPL	56.988	38.9711	0.683847	0.000992934
XLOC_002590	uc001cuo.5	ECHDC2	4.65298	19.4026	4.16993	0.000361111
XLOC_005693	uc001lmu.4	ECHS1	111.461	63.5818	0.57044	0.000361111
XLOC_016111	uc002cpr.4	ECI1	36.5909	28.2406	0.771793	0.0251046
XLOC_001149	uc001eus.4	ECM1	14.6183	21.8078	1.49182	0.000361111
XLOC_045302	uc004dxm.2	EDA	0.171715	1.21298	7.06391	0.000361111
XLOC_029380	uc003bqi.4	EDEM1	19.0844	13.239	0.693708	0.0343537
XLOC_003514	uc010pok.3	EDEM3	15.0036	23.0165	1.53407	0.000361111
XLOC_035199	uc003kio.3	EDIL3	51.0554	74.9649	1.46831	0.000361111
XLOC_006592	uc001pbp.4	EED	30.1328	41.4269	1.37481	0.000992934
XLOC_027538	uc002yfe.3	EEF1A2	15.7027	20.9224	1.33241	0.0067868
XLOC_007471	uc001ntm.2	EEF1G	1019.52	680.245	0.667221	0.000361111
XLOC_007553	uc001ofy.5	EFEMP2	1.23886	3.63883	2.93724	0.0360611
XLOC_000182	uc001awh.2	EFHD2	76.1605	61.0102	0.801074	0.0130695
XLOC_001252	uc001fhh.4	EFNA1	4.20224	2.20439	0.524575	0.00183748
XLOC_011463	uc001vqi.4	EFNB2	14.1242	21.7139	1.53735	0.000361111
XLOC_032333	uc003hzy.5	EGF	0.552616	1.74528	3.15821	0.00657576
XLOC_043976	uc004cid.3	EGFL7	15.1263	10.7227	0.708878	0.0103776
XLOC_039696	uc003tqh.4	EGFR	53.3803	21.1903	0.396969	0.000361111
XLOC_034372	uc003ldb.2	EGR1	6.06506	19.854	3.2735	0.000361111
XLOC_021358	uc002phj.5	EHD2	44.4269	89.9737	2.02521	0.000361111
XLOC_006075	uc001mvr.3	EHF	9.14328	32.284	3.5309	0.000361111
XLOC_006883	uc031yiu.2	EI24	79.9995	122.238	1.52798	0.0144613
XLOC_029569	uc003ckc.5	EIF1B	67.9092	46.244	0.680968	0.000361111
XLOC_040453	uc003spp.4	EIF2AK1	84.4129	34.2508	0.405753	0.000361111
XLOC_012065	uc001xrc.3	EIF2B2	115.425	70.1157	0.607457	0.000361111
XLOC_002531	uc001cmt.4	EIF2B3	23.9505	31.7355	1.32505	0.00338159
XLOC_003650	uc001heh.4	EIF2D	21.424	34.4756	1.6092	0.0028751
XLOC_039410	uc003slx.4	EIF3B	205.299	83.8507	0.408432	0.000361111
XLOC_042938	uc003ymu.4	EIF3E	513.156	424.957	0.828124	0.0423329
XLOC_005902	uc001mfw.5	EIF3F	225.379	171.124	0.759272	0.00313088
XLOC_021900	uc002mnd.4	EIF3G	187.86	119.624	0.636772	0.000992934
XLOC_000414	uc009vuc.4	EIF3I	213.504	160.005	0.749424	0.000361111
XLOC_019297	uc002jxs.3	EIF4A3	155.254	105.05	0.676633	0.000361111
XLOC_030944	uc003dov.5	EIF4E3	1.10342	2.11096	1.91311	0.0023608
XLOC_041674	uc003xks.4	EIF4EBP1	88.552	54.8911	0.619874	0.000361111
XLOC_004416	uc001jrb.4	EIF4EBP2	20.5704	14.8137	0.720146	0.000361111
XLOC_012380	uc001ymq.5	EIF5	334.481	230.804	0.690036	0.0281554
XLOC_017167	uc002gfr.3	EIF5A	761.082	574.773	0.755205	0.00544944
XLOC_004501	uc009xrx.4	EIF5AL1	2.51866	1.51384	0.60105	0.000361111
XLOC_021928	uc002mrx.2	ELAVL3	58.7301	37.7854	0.643374	0.0244626
XLOC_011191	uc001uxs.4	ELF1	16.0942	10.654	0.661978	0.00430489
XLOC_001623	uc001gxg.5	ELF3	1.19156	5.07414	4.2584	0.00521931
XLOC_029048	uc003asq.4	ELFN2	0.559927	1.371	2.44853	0.00261613
XLOC_008962	uc001teo.2	ELK3	96.4927	66.8318	0.69261	0.00360555
XLOC_003635	uc001hcy.3	ELK4	10.9845	17.9195	1.63134	0.000361111
XLOC_022075	uc002njg.4	ELL	11.0207	5.65607	0.513222	0.000361111
XLOC_021931	uc002msd.2	ELOF1	66.1936	47.1346	0.712072	0.000361111
XLOC_037470	uc003pbr.3	ELOVL5	99.6078	120.262	1.20736	0.0339152
XLOC_035058	uc003jsi.5	ELOVL7	3.49699	14.0107	4.0065	0.000361111
XLOC_030757	uc003crk.4	ELP6	39.8138	25.286	0.635106	0.000361111
XLOC_034990	uc003jom.4	EMB	17.0966	8.22751	0.481237	0.000361111
XLOC_045705	uc004fkl.4	EMD	60.2725	45.9998	0.763197	0.00975734
XLOC_012230	uc001ygr.4	EML1	1.78195	0.715255	0.401389	0.0023608
XLOC_022426	uc002pcn.4	EML2	28.8544	79.4418	2.7532	0.000361111
XLOC_040371	uc003wmb.3	EN2	1.22834	0.545147	0.443808	0.00068596
XLOC_035131	uc003kdc.5	ENC1	104.804	164.879	1.57321	0.00068596
XLOC_006670	uc001pfh.4	ENDOD1	17.2355	22.9331	1.33057	0.00068596
XLOC_036754	uc011ecf.2	ENPP1	17.0413	29.9657	1.75842	0.000361111
XLOC_036392	uc003oxy.4	ENPP4	9.15353	27.3775	2.99092	0.000361111
XLOC_037430	uc003oxz.2	ENPP5	0.101181	0.730539	7.22012	0.00915263
XLOC_003126	uc001evb.4	ENSA	50.3422	72.6888	1.44389	0.000361111
XLOC_004646	uc001kqa.5	ENTPD7	23.8883	14.3176	0.599356	0.00210356
XLOC_030930	uc003dnk.5	EOGT	18.1089	28.118	1.55272	0.0456872
XLOC_023716	uc002ruv.3	EPAS1	32.2215	18.9876	0.589284	0.000992934
XLOC_035323	uc003kpp.2	EPB41L4A	5.69932	10.8508	1.90388	0.0152182
XLOC_044521	uc004bdz.3	EPB41L4B	23.4923	29.8555	1.27086	0.00478541
XLOC_005102	uc001iwg.3	EPC1	8.43462	14.3412	1.70028	0.0023608
XLOC_020335	uc002lbm.4	EPG5	13.1632	21.4645	1.63064	0.000361111
XLOC_026238	uc002vmq.4	EPHA4	1.62173	5.14449	3.17222	0.000361111
XLOC_037616	uc003poe.5	EPHA7	0.592097	0.165753	0.279942	0.000361111
XLOC_001792	uc001hpk.4	EPHX1	9.14685	19.5873	2.14143	0.000361111
XLOC_000849	uc001don.3	EPHX4	18.2273	10.3207	0.566222	0.000361111
XLOC_017796	uc002ira.5	EPN3	21.8879	32.8042	1.49874	0.000361111
XLOC_003721	uc001hly.2	EPRS	59.0912	90.863	1.53767	0.019253
XLOC_002577	uc001csq.2	EPS15	17.4965	22.509	1.28649	0.049195
XLOC_022032	uc002ndx.5	EPS15L1	34.9651	19.7628	0.565215	0.000361111
XLOC_009523	uc001rdb.4	EPS8	13.6232	20.1143	1.47647	0.00128026
XLOC_021586	uc002qis.5	EPS8L1	1.98346	6.54872	3.30166	0.000361111
XLOC_005771	uc001lqt.4	EPS8L2	91.5131	133.866	1.46281	0.0290005
XLOC_011205	uc001uyw.3	EPSTI1	0.621819	0.0792218	0.127403	0.000361111
XLOC_032165	uc003hie.2	EREG	6.06617	16.788	2.76748	0.000361111
XLOC_034612	uc003mbw.5	ERGIC1	65.0871	41.295	0.634458	0.000361111
XLOC_012815	uc001xlc.3	ERH	472.405	355.069	0.75162	0.0115346
XLOC_002521	uc001clt.4	ERI3	35.3195	24.2639	0.686983	0.013865
XLOC_011228	uc001val.2	ERICH6B	2.86008	0.449658	0.157219	0.0368221
XLOC_005486	uc001kqn.5	ERLIN1	50.7218	39.0827	0.770531	0.0368221
XLOC_009085	uc001ttk.2	ERP29	116.216	86.7199	0.746196	0.000361111
XLOC_008029	uc001qau.5	ESAM	87.1626	143.926	1.65124	0.000361111
XLOC_011241	uc001vbn.3	ESD	61.4657	33.2099	0.5403	0.000361111
XLOC_027103	uc002woj.3	ESF1	26.7886	33.7564	1.2601	0.0125119
XLOC_035014	uc003jpk.4	ESM1	7.59729	0.692189	0.09111	0.000361111
XLOC_000085	uc001amy.3	ESPN	2.60493	0.740953	0.284443	0.0326014
XLOC_041334	uc003wob.2	ESYT2	45.2371	62.4371	1.38022	0.000361111
XLOC_022578	uc002pwg.4	ETFB	24.2135	43.5902	1.80024	0.000361111
XLOC_040488	uc003ssw.5	ETV1	37.5086	15.8925	0.423703	0.000361111
XLOC_003287	uc001fqr.3	ETV3	4.56854	6.84541	1.49838	0.000361111
XLOC_018843	uc002idv.5	ETV4	33.6714	21.7133	0.644859	0.00384817
XLOC_025451	uc002sni.3	EVA1A	43.5394	10.5182	0.241579	0.000361111
XLOC_020727	uc002min.4	EVI5L	19.1695	9.36567	0.488571	0.000361111
XLOC_028488	uc003aes.5	EWSR1	115.891	88.3413	0.762279	0.0023608
XLOC_036982	uc003mtd.5	EXOC2	27.9968	18.6138	0.664855	0.000361111
XLOC_033675	uc003jba.4	EXOC3	16.4715	21.5696	1.30951	0.039197
XLOC_025418	uc002sij.3	EXOC6B	9.75347	5.72854	0.587334	0.0424513
XLOC_005464	uc001kni.4	EXOSC1	55.3706	35.0641	0.633262	0.000361111
XLOC_042246	uc003zau.4	EXOSC4	41.3823	29.5347	0.713704	0.00499368
XLOC_029611	uc003coh.2	EXOSC7	49.6295	25.9757	0.523392	0.00128026
XLOC_010674	uc001uvz.3	EXOSC8	69.1411	32.7642	0.473874	0.000361111
XLOC_002876	uc001dtk.3	EXTL2	25.2975	17.3797	0.687013	0.00261613
XLOC_041613	uc003xgz.3	EXTL3	20.3351	12.3258	0.606134	0.00589995
XLOC_036771	uc003qec.5	EYA4	1.032	1.97178	1.91064	0.000361111
XLOC_037920	uc003qrt.5	EZR	132.797	180.007	1.35551	0.000361111
XLOC_034047	uc003keo.4	F2RL1	92.7094	138.862	1.49782	0.000361111
XLOC_002840	uc001dqr.4	F3	144.71	242.123	1.67316	0.000361111
XLOC_000580	uc001cpu.3	FAAH	0.221886	0.884057	3.98428	0.0074395
XLOC_041907	uc003yca.3	FABP5	20.3078	28.5539	1.40606	0.00261613
XLOC_006458	uc001opm.3	FADD	21.5103	14.2301	0.661548	0.00183748
XLOC_007460	uc001nsm.5	FADS3	79.2191	36.2604	0.457723	0.000361111
XLOC_024027	uc002sut.2	FAHD2A	9.92382	5.89313	0.593837	0.00657576
XLOC_025568	uc002sxm.4	FAHD2B	4.08046	1.70682	0.418291	0.000361111
XLOC_003654	uc001hey.4	FAIM3	2.88289	7.04869	2.44501	0.000361111
XLOC_044665	uc004bsw.2	FAM102A	16.5126	31.7471	1.9226	0.0218208
XLOC_000938	uc010ouy.3	FAM102B	17.5126	10.6752	0.609573	0.000361111
XLOC_004987	uc001imx.3	FAM107B	53.1035	81.0837	1.5269	0.000361111
XLOC_010240	uc021rdy.1	FAM109A	9.94677	4.04618	0.406783	0.000361111
XLOC_041795	uc003xtj.2	FAM110B	1.05427	0.422669	0.400912	0.0283296
XLOC_006228	uc001nno.4	FAM111A	37.3318	47.0354	1.25993	0.0159525
XLOC_031960	uc003gtn.4	FAM114A1	13.6358	29.2914	2.14812	0.000361111
XLOC_018981	uc002ipk.4	FAM117A	1.50906	0.416314	0.275876	0.00407297
XLOC_024606	uc010zhx.3	FAM117B	1.43672	0.730131	0.508193	0.000361111
XLOC_043504	uc004agw.2	FAM122A	4.86458	7.34987	1.5109	0.000361111
XLOC_040531	uc003svm.5	FAM126A	20.2598	8.9991	0.444185	0.000361111
XLOC_003515	uc001gra.5	FAM129A	14.0337	19.8205	1.41235	0.000361111
XLOC_045398	uc004efr.3	FAM133A	1.01858	0.351688	0.345273	0.000361111
XLOC_025402	uc002sgq.5	FAM136A	81.7137	40.7256	0.498394	0.000361111
XLOC_032245	uc003hry.1	FAM13A-AS1	7.92516	0.0747097	0.0094269	0.0252793
XLOC_035464	uc003lbz.3	FAM13B	11.3204	15.2883	1.35051	0.00957185
XLOC_032672	uc003iyt.5	FAM149A	0.799589	0.304292	0.380561	0.00589995
XLOC_011470	uc001vql.4	FAM155A	1.39523	0.989622	0.70929	0.00589995
XLOC_045301	uc004dxk.4	FAM155B	0	0.95106	#DIV/0!	0.000361111
XLOC_042369	uc003wtw.3	FAM167A	4.35834	1.76539	0.40506	0.000361111
XLOC_018866	uc002igs.3	FAM171A2	2.91111	1.08278	0.371947	0.000361111
XLOC_034160	uc003knj.2	FAM174A	11.8771	16.5499	1.39343	0.0235932
XLOC_014821	uc010boe.4	FAM174B	1.55713	6.5957	4.23581	0.00068596
XLOC_039980	uc011klf.3	FAM185A	3.85947	2.32978	0.603653	0.0161281
XLOC_043507	uc004ahg.2	FAM189A2	0.395626	1.27773	3.22964	0.000361111
XLOC_035700	uc003mag.3	FAM196B	21.3455	13.8379	0.648282	0.000361111
XLOC_030884	uc003dic.5	FAM208A	43.7492	27.9254	0.638307	0.036212
XLOC_004064	uc001iij.3	FAM208B	24.494	36.4363	1.48756	0.0273902
XLOC_001487	uc001gmc.4	FAM20B	20.2527	33.4458	1.65142	0.000361111
XLOC_039386	uc003sip.4	FAM20C	16.4576	4.44149	0.269875	0.000361111
XLOC_026875	uc002xxc.4	FAM210B	18.4798	10.9701	0.593627	0.000361111
XLOC_004515	uc001kcc.5	FAM213A	29.9904	19.4558	0.648734	0.000361111
XLOC_044200	uc003zwl.4	FAM214B	6.1403	8.62085	1.40398	0.000361111
XLOC_026928	uc002yba.4	FAM217B	11.2632	8.39023	0.744924	0.0398238
XLOC_004296	uc001jcu.4	FAM21C	4.97883	7.61198	1.52887	0.00128026
XLOC_040458	uc003spu.3	FAM220A	19.7625	11.0896	0.561144	0.0479036
XLOC_039531	uc003swo.4	FAM221A	7.34677	3.09958	0.421897	0.000361111
XLOC_009056	uc001tpd.3	FAM222A	2.59173	1.76247	0.680036	0.0348156
XLOC_043736	uc064vdd.1	FAM225A	0.180957	0.578785	3.19847	0.000361111
XLOC_036688	uc003pwv.5	FAM26F	0.544898	2.94562	5.40582	0.00430489
XLOC_020909	uc002ndt.4	FAM32A	142.37	86.2218	0.605618	0.000361111
XLOC_030450	uc003fuj.4	FAM43A	6.24152	11.7299	1.87933	0.000361111
XLOC_004787	uc057whl.1	FAM45A	22.1071	10.8636	0.491408	0.000361111
XLOC_037563	uc003pjf.3	FAM46A	2.29728	4.17444	1.81712	0.00499368
XLOC_032179	uc003hjv.4	FAM47E	2.76692	4.94967	1.78887	0.00068596
XLOC_025032	uc002rck.3	FAM49A	6.18797	0.135837	0.0219518	0.000361111
XLOC_043037	uc003yss.5	FAM49B	112.362	89.1591	0.793499	0.014063
XLOC_045710	uc004fll.4	FAM50A	39.3762	62.5699	1.58903	0.0235932
XLOC_035959	uc003mvu.4	FAM50B	0.156524	2.73899	17.4989	0.000361111
XLOC_046439	uc033fat.2	FAM58A	17.7719	10.5397	0.593054	0.000361111
XLOC_003135	uc001ewd.4	FAM63A	2.73705	5.35987	1.95827	0.0023608
XLOC_013704	uc002afi.4	FAM63B	4.15775	5.43987	1.30837	0.00785624
XLOC_003017	uc031upx.2	FAM72B	8.85318	5.64385	0.637494	0.0336122
XLOC_003032	uc031uqs.2	FAM72C	1.11417	2.1027	1.88723	0.00210356
XLOC_001072	uc031ury.2	FAM72D	1.07329	1.72357	1.60588	0.0074395
XLOC_000792	uc001dhx.5	FAM73A	7.71792	34.8493	4.51537	0.000361111
XLOC_007818	uc001pfn.3	FAM76B	12.6799	21.7265	1.71346	0.0203938
XLOC_042109	uc003ypv.5	FAM83A	0.512535	0.960884	1.87477	0.0408645
XLOC_023510	uc002rbz.3	FAM84A	4.72685	0	0	0.000361111
XLOC_003833	uc001hui.3	FAM89A	106.552	2.07478	0.019472	0.0152182
XLOC_036039	uc003ncc.4	FAM8A1	6.44953	8.16153	1.26545	0.0205513
XLOC_016683	uc059vme.1	FAM96B	85.1037	57.6476	0.677381	0.000361111
XLOC_025315	uc002rzw.5	FANCL	37.6269	21.2878	0.56576	0.000992934
XLOC_005953	uc001mld.4	FAR1	41.3959	55.6564	1.34449	0.0304887
XLOC_021960	uc002mvs.3	FARSA	138.816	80.3379	0.578737	0.000361111
XLOC_004562	uc001kfr.4	FAS	3.61195	1.83013	0.506688	0.0423329
XLOC_019357	uc002kdu.4	FASN	126.18	70.9857	0.562575	0.00128026
XLOC_033586	uc003izf.4	FAT1	49.9206	82.8888	1.66041	0.00068596
XLOC_006639	uc001pdi.5	FAT3	10.4213	3.94819	0.378858	0.00128026
XLOC_032396	uc003ifj.5	FAT4	0.757096	2.07492	2.74063	0.000361111
XLOC_037627	uc003ppi.5	FAXC	3.18024	1.66922	0.524872	0.0318079
XLOC_028699	uc003bgg.2	FBLN1	1.18046	0.334816	0.283632	0.000361111
XLOC_012965	uc001xzw.4	FBLN5	0.718032	0.332244	0.462715	0.0327421
XLOC_044420	uc004auw.5	FBP1	27.5439	20.8309	0.75628	0.0348156
XLOC_021894	uc002mmd.4	FBXL12	19.0034	13.1284	0.690845	0.00183748
XLOC_004683	uc001kvk.2	FBXL15	9.43332	5.65856	0.599848	0.00544944
XLOC_040444	uc003son.5	FBXL18	9.9434	3.17016	0.318821	0.000361111
XLOC_033778	uc003jfn.3	FBXL7	1.90719	0	0	0.000361111
XLOC_010287	uc001twj.4	FBXO21	21.8054	14.6734	0.672925	0.000361111
XLOC_022303	uc002okh.5	FBXO27	22.4931	9.27958	0.412552	0.000361111
XLOC_037848	uc003qla.4	FBXO30	5.40841	7.03776	1.30126	0.00957185
XLOC_042997	uc003yqr.4	FBXO32	12.458	23.4223	1.8801	0.000361111
XLOC_012621	uc001wvk.4	FBXO33	15.4971	12.6181	0.814223	0.0472033
XLOC_011916	uc001xbu.4	FBXO34	15.1805	19.7427	1.30053	0.00544944
XLOC_025422	uc021vjh.2	FBXO41	4.77098	2.19615	0.460314	0.000361111
XLOC_042879	uc003yjd.4	FBXO43	4.29327	2.00408	0.466796	0.000361111
XLOC_022428	uc002pcz.4	FBXO46	7.21042	11.6769	1.61945	0.00499368
XLOC_025385	uc002seo.5	FBXO48	1.7472	1.30173	0.745038	0.0354361
XLOC_000144	uc001aso.4	FBXO6	0.342706	1.06197	3.09878	0.0273902
XLOC_009134	uc001twf.2	FBXW8	9.6388	4.94923	0.51347	0.000361111
XLOC_021949	uc002mum.2	FBXW9	8.08777	5.07026	0.626905	0.00068596
XLOC_021405	uc002poe.3	FCGRT	7.10291	11.4179	1.6075	0.0179887
XLOC_020948	uc010ebb.3	FCHO1	5.98338	1.16855	0.195299	0.000361111
XLOC_001356	uc001gbh.4	FCRLB	0.925147	1.5564	1.68233	0.0440394
XLOC_041475	uc003wuh.4	FDFT1	76.1484	49.7186	0.652917	0.000361111
XLOC_006718	uc001pkx.4	FDX1	12.4041	20.5538	1.65702	0.000361111
XLOC_019211	uc002jlx.4	FDXR	6.93083	3.58614	0.517419	0.000361111
XLOC_006275	uc001nsg.4	FEN1	245.943	139.271	0.566273	0.000361111
XLOC_027070	uc002wmq.4	FERMT1	18.4169	8.23237	0.447001	0.000361111
XLOC_012698	uc001xac.4	FERMT2	52.2209	83.0361	1.59009	0.000361111
XLOC_041103	uc003vkc.4	FEZF1	3.24451	0.81141	0.250087	0.00156568
XLOC_040059	uc010lko.2	FEZF1-AS1	5.99503	1.56905	0.261725	0.000361111
XLOC_045996	uc004dtg.3	FGD1	4.03838	2.23477	0.553383	0.00261613
XLOC_030577	uc003bzf.5	FGD5-AS1	69.8095	43.8952	0.628785	0.000361111
XLOC_010105	uc001tdp.4	FGD6	4.00205	6.19546	1.54807	0.00183748
XLOC_046356	uc004fal.4	FGF13	3.24672	0	0	0.000361111
XLOC_032205	uc003hmd.4	FGF5	23.5905	12.8509	0.544749	0.000361111
XLOC_005425	uc001khq.5	FGFBP3	2.34877	1.32715	0.56504	0.00068596
XLOC_031765	uc003gdq.4	FGFR3	0.562321	1.9623	3.48964	0.00935683
XLOC_034669	uc003mfl.4	FGFR4	3.00669	1.2413	0.412846	0.00384817
XLOC_031749	uc003gcf.4	FGFRL1	13.2438	19.4489	1.46853	0.000361111
XLOC_000693	uc001czi.6	FGGY	2.01343	4.05012	2.01155	0.0179887
XLOC_003892	uc001hyx.4	FH	130.306	91.2457	0.700242	0.000361111
XLOC_045592	uc004ezl.3	FHL1	7.12877	1.21084	0.169853	0.000361111
XLOC_025622	uc002tcv.4	FHL2	54.319	86.6422	1.59506	0.000361111
XLOC_036656	uc003ptt.3	FIG4	15.9854	7.85298	0.49126	0.000361111
XLOC_040711	uc003tpc.5	FIGNL1	19.7336	8.74861	0.443336	0.000361111
XLOC_006083	uc001mwh.4	FJX1	57.8056	40.4395	0.699578	0.000361111
XLOC_006321	uc001nyy.4	FKBP2	57.7778	75.895	1.31357	0.00568096
XLOC_022077	uc002njj.2	FKBP8	160.911	88.9028	0.552497	0.000361111
XLOC_039595	uc003tdh.5	FKBP9	32.2176	10.4006	0.322824	0.000361111
XLOC_043703	uc004bcr.4	FKTN	7.72549	13.4811	1.74502	0.0023608
XLOC_001246	uc001fgc.4	FLAD1	12.9363	23.4636	1.81378	0.000361111
XLOC_003166	uc001ezu.1	FLG	0.15003	0.684903	4.56511	0.000361111
XLOC_001186	uc001ezv.4	FLG-AS1	1.46096	5.14567	3.52212	0.00156568
XLOC_001728	uc001hjt.3	FLVCR1	3.19282	7.27508	2.27858	0.000361111
XLOC_012075	uc001xrs.3	FLVCR2	54.5795	31.7145	0.58107	0.0134708
XLOC_014225	uc001zhf.6	FMN1	3.01663	5.37637	1.78224	0.0262694
XLOC_017701	uc002iin.4	FMNL1	60.3845	40.6628	0.673398	0.0072109
XLOC_026171	uc002vfa.4	FN1	40.2352	147.3	3.66097	0.000361111
XLOC_044704	uc004byw.2	FNBP1	36.7559	47.4364	1.29058	0.00499368
XLOC_000863	uc001dpv.4	FNBP1L	13.0591	9.97871	0.764119	0.00521931
XLOC_010746	uc001vcl.2	FNDC3A	13.4779	16.1507	1.19831	0.0472033
XLOC_030303	uc003fhx.4	FNDC3B	29.0414	37.9086	1.30533	0.0293301
XLOC_025121	uc002rkx.4	FNDC4	2.62397	1.23848	0.471987	0.000361111
XLOC_012071	uc001xrn.4	FOS	12.2018	51.0183	4.18121	0.000361111
XLOC_021315	uc002pbw.4	FOSB	0.430771	2.96846	6.89104	0.0023608
XLOC_006376	uc001ogg.2	FOSL1	7.27228	23.9755	3.29683	0.000361111
XLOC_012610	uc001wuf.5	FOXA1	3.09905	0.175467	0.0566196	0.000361111
XLOC_027169	uc002wsm.4	FOXA2	32.5693	24.2439	0.744379	0.000361111
XLOC_035944	uc003mtp.4	FOXC1	8.49331	6.06227	0.71377	0.00183748
XLOC_011768	uc001wqe.5	FOXG1	1.14168	0	0	0.000361111
XLOC_008308	uc001qtt.2	FOXJ2	3.68073	5.13319	1.39461	0.000361111
XLOC_039422	uc003snc.2	FOXK1	10.4296	3.945	0.37825	0.000361111
XLOC_023739	uc002rwh.2	FOXN2	17.0471	13.1161	0.769404	0.00128026
XLOC_036645	uc003psk.3	FOXO3	6.74593	8.77175	1.3003	0.00521931
XLOC_000516	uc057fid.1	FOXO6	0.972485	0.410511	0.422126	0.0132827
XLOC_036336	uc003oql.4	FOXP4	17.7477	23.4571	1.3217	0.00210356
XLOC_035940	uc003mtl.5	FOXQ1	18.877	11.8517	0.627838	0.000361111
XLOC_029032	uc003apn.5	FOXRED2	5.4515	11.1661	2.04826	0.000361111
XLOC_004625	uc001knc.2	FRAT1	2.14443	0.564986	0.263467	0.00589995
XLOC_005461	uc001knd.2	FRAT2	7.38398	3.06718	0.415383	0.000361111
XLOC_010681	uc001uwv.4	FREM2	0.581945	0.0569259	0.0978201	0.000361111
XLOC_044354	uc004amq.1	FRMD3	5.75703	9.97329	1.73237	0.000361111
XLOC_032939	uc003gyh.1	FRYL	10.9054	17.5719	1.6113	0.0128914
XLOC_039434	uc003sou.4	FSCN1	42.18	7.04303	0.166976	0.000361111
XLOC_014274	uc001zki.4	FSIP1	2.30117	11.0015	4.78083	0.000361111
XLOC_024512	uc002upl.3	FSIP2	0.538223	1.02674	1.90765	0.00544944
XLOC_033917	uc003jpc.4	FST	73.9244	37.78	0.511063	0.000361111
XLOC_020570	uc002lpk.2	FSTL3	7.34211	17.254	2.35001	0.000361111
XLOC_007463	uc001nsu.3	FTH1	910.767	2071.64	2.27461	0.000361111
XLOC_021385	uc002plo.4	FTL	1915.44	2406.3	1.25626	0.0101645
XLOC_040425	uc003slm.3	FTSJ2	31.4867	12.7051	0.403507	0.000361111
XLOC_002279	uc001bie.5	FUCA1	7.28051	12.172	1.67186	0.000361111
XLOC_037839	uc003qjm.4	FUCA2	66.2289	82.2635	1.24211	0.0417013
XLOC_021377	uc010emc.4	FUT2	0.18236	1.15986	6.36028	0.0067868
XLOC_021109	uc002nyg.3	FXYD5	222.592	137.368	0.617129	0.000361111
XLOC_030740	uc003cpb.6	FYCO1	6.08518	3.83607	0.630395	0.000361111
XLOC_039867	uc003ula.4	FZD1	4.98284	6.82613	1.36993	0.00156568
XLOC_017686	uc002igx.3	FZD2	38.7722	24.3623	0.628345	0.000361111
XLOC_026140	uc002vcj.4	FZD5	2.24501	3.61195	1.60888	0.000361111
XLOC_005123	uc001iyz.2	FZD8	12.4543	2.1745	0.174598	0.000361111
XLOC_017674	uc002iex.4	G6PC3	71.9335	54.7807	0.761546	0.0153927
XLOC_046461	uc004fly.3	G6PD	26.8315	55.8121	2.0801	0.000361111
XLOC_001161	uc001ewr.3	GABPB2	1.59246	4.32185	2.71395	0.000361111
XLOC_046425	uc004ffi.3	GABRE	1.3489	6.66624	4.94198	0.000361111
XLOC_037602	uc003pnb.4	GABRR2	0.287262	1.14785	3.99583	0.00128026
XLOC_000743	uc001ddz.3	GADD45A	25.1303	44.6094	1.77512	0.000361111
XLOC_021962	uc002mwb.5	GADD45GIP1	82.4316	49.409	0.599394	0.000361111
XLOC_006438	uc001oob.4	GAL	22.3861	6.76711	0.302291	0.000361111
XLOC_012939	uc001xvt.3	GALC	10.0957	17.561	1.73945	0.000361111
XLOC_023675	uc002rqy.4	GALM	7.44045	4.13693	0.556005	0.000992934
XLOC_019853	uc002kza.3	GALNT1	45.6967	58.8751	1.28839	0.00384817
XLOC_025148	uc002rnq.4	GALNT14	11.5533	5.2242	0.452182	0.000361111
XLOC_012008	uc001xla.3	GALNT16	1.22813	0.322419	0.262528	0.0428778
XLOC_001834	uc010pwa.2	GALNT2	34.6824	46.88	1.35169	0.0273902
XLOC_025901	uc010fph.2	GALNT3	15.8665	50.7968	3.20151	0.000361111
XLOC_024350	uc002tzg.4	GALNT5	10.0444	16.5986	1.65252	0.000361111
XLOC_032617	uc003isz.4	GALNT7	21.7633	29.1321	1.33859	0.0481868
XLOC_021714	uc002lsj.5	GAMT	31.724	42.1826	1.32967	0.00454576
XLOC_039580	uc003tbm.4	GARS	218.077	64.302	0.294859	0.000361111
XLOC_011516	uc001vud.4	GAS6	85.5087	45.9496	0.537368	0.000361111
XLOC_011018	uc021rmw.2	GAS6-AS2	3.57847	1.94051	0.542274	0.000361111
XLOC_004085	uc001ijz.4	GATA3	2.57886	1.54973	0.600936	0.011375
XLOC_019771	uc002ktt.2	GATA6	8.89723	17.5375	1.97112	0.000361111
XLOC_020988	uc010xqt.3	GATAD2A	61	45.5538	0.746784	0.0178159
XLOC_002802	uc001dmx.3	GBP1	12.5889	23.4201	1.86038	0.000361111
XLOC_002803	uc001dmz.3	GBP2	4.70065	6.66233	1.41732	0.00313088
XLOC_002804	uc001dnb.4	GBP4	0.797972	2.18683	2.74048	0.00068596
XLOC_024378	uc002ucg.4	GCA	12.2091	7.13422	0.584336	0.000361111
XLOC_020843	uc002mvq.5	GCDH	17.6875	9.50335	0.537292	0.000361111
XLOC_025452	uc002sno.4	GCFC2	30.1759	15.3936	0.510129	0.0161281
XLOC_037473	uc003pbv.3	GCLC	17.5632	9.22289	0.525126	0.000361111
XLOC_043534	uc004akf.5	GCNT1	6.55496	13.685	2.08773	0.000361111
XLOC_002992	uc001ehf.4	GDAP2	12.2386	7.11105	0.581035	0.000361111
XLOC_016329	uc002dgh.4	GDE1	57.5947	44.8346	0.77845	0.0486332
XLOC_020963	uc002niv.2	GDF15	9.23908	21.8616	2.36621	0.000361111
XLOC_045709	uc004fli.5	GDI1	38.166	53.9677	1.41403	0.00935683
XLOC_004940	uc001iil.4	GDI2	188.627	229.688	1.21768	0.036212
XLOC_007696	uc001own.5	GDPD5	4.62737	1.57115	0.339534	0.000361111
XLOC_023676	uc002rrb.4	GEMIN6	31.5356	20.4562	0.64867	0.000361111
XLOC_005580	uc001lci.4	GFRA1	0.628943	0.0226671	0.03604	0.000361111
XLOC_011442	uc001voq.2	GGACT	0.67558	1.95831	2.89871	0.00454576
XLOC_040587	uc003tba.4	GGCT	86.3189	26.5373	0.307433	0.000361111
XLOC_027269	uc002xay.4	GGT7	1.05389	3.61229	3.42758	0.00360555
XLOC_018797	uc002hzd.4	GHDC	14.231	7.75945	0.54525	0.000361111
XLOC_004525	uc001kcs.2	GHITM	166.5	98.3017	0.590401	0.000361111
XLOC_016896	uc002fja.4	GINS2	32.457	20.8671	0.642915	0.00521931
XLOC_021996	uc002myt.5	GIPC1	238.064	131.15	0.550902	0.000992934
XLOC_036713	uc003pyr.4	GJA1	20.1866	14.4023	0.713458	0.000361111
XLOC_011041	uc001umx.2	GJA3	4.35008	3.11913	0.717028	0.00156568
XLOC_011042	uc001umy.4	GJB2	7.97688	10.3072	1.29213	0.0166882
XLOC_044357	uc004amy.4	GKAP1	5.35787	7.16594	1.33746	0.0341991
XLOC_030655	uc003cfh.2	GLB1	54.4954	37.6851	0.691528	0.0234141
XLOC_006949	uc001qhp.3	GLB1L2	1.65025	7.21081	4.36953	0.000361111
XLOC_039458	uc003srk.5	GLCCI1	17.9984	6.95301	0.386313	0.000361111
XLOC_040656	uc011kbh.3	GLI3	7.31353	2.01581	0.275628	0.000361111
XLOC_044239	uc010mmr.3	GLIDR	1.15677	0.427722	0.369755	0.00210356
XLOC_043410	uc003zyz.5	GLIPR2	2.66402	1.717	0.644515	0.0115346
XLOC_003260	uc001fof.5	GLMP	29.5885	54.8303	1.85309	0.000361111
XLOC_003545	uc001gsz.3	GLRX2	46.2723	74.5799	1.61176	0.000361111
XLOC_004857	uc001lkm.3	GLRX3	147.107	97.4279	0.662293	0.0181817
XLOC_012194	uc001yem.2	GLRX5	81.7234	59.8324	0.732133	0.000992934
XLOC_010225	uc001tpm.3	GLTP	81.3905	48.6965	0.598307	0.000361111
XLOC_005391	uc001keh.4	GLUD1	102.893	63.0999	0.613257	0.000361111
XLOC_023852	uc002sfu.4	GMCL1	18.7006	13.5024	0.72203	0.000361111
XLOC_036993	uc003mtq.4	GMDS	34.435	21.0077	0.610068	0.000361111
XLOC_012705	uc021rtf.2	GMFB	73.7626	120.023	1.62715	0.000361111
XLOC_022309	uc002okx.5	GMFG	2.89978	0.382099	0.131768	0.00068596
XLOC_036070	uc003nem.4	GMNN	88.4522	67.8398	0.766966	0.00183748
XLOC_020639	uc010xhe.5	GNA11	31.2477	46.0282	1.47301	0.0130695
XLOC_040429	uc003smt.5	GNA12	50.1013	15.6986	0.313337	0.000361111
XLOC_019146	uc002jfc.4	GNA13	40.3822	50.2046	1.24324	0.00996639
XLOC_020640	uc002lxf.3	GNA15	12.9339	17.7269	1.37058	0.00156568
XLOC_029675	uc003cyp.3	GNAI2	141.45	90.8672	0.642398	0.000361111
XLOC_000953	uc001dxz.4	GNAI3	38.06	19.9271	0.523571	0.0157714
XLOC_019710	uc002kqc.4	GNAL	1.47471	0.190198	0.128973	0.00430489
XLOC_044340	uc004akw.5	GNAQ	9.74837	12.4029	1.27231	0.00700237
XLOC_039950	uc003uwb.4	GNB2	162.952	107.949	0.662459	0.000361111
XLOC_035812	uc003mni.2	GNB2L1	2437.76	1704.15	0.699064	0.000361111
XLOC_031473	uc003fjv.5	GNB4	17.7604	27.3416	1.53947	0.000361111
XLOC_039879	uc003und.4	GNG11	9.88256	7.06472	0.714867	0.000361111
XLOC_002767	uc001djw.5	GNG5	232.609	152.907	0.657356	0.000361111
XLOC_009951	uc001ssf.4	GNS	46.4588	57.3946	1.23539	0.0209113
XLOC_014242	uc001ziq.4	GOLGA8B	4.08492	10.854	2.65709	0.000361111
XLOC_031121	uc003eei.6	GOLGB1	5.85131	8.82322	1.50791	0.0430159
XLOC_044366	uc004aol.4	GOLM1	65.0496	95.6562	1.47051	0.000361111
XLOC_034902	uc003jhp.2	GOLPH3	75.4604	95.7405	1.26875	0.0115346
XLOC_003128	uc001evj.3	GOLPH3L	9.7619	16.1535	1.65475	0.000361111
XLOC_003247	uc001flz.4	GON4L	5.36024	9.78954	1.82632	0.0121167
XLOC_001427	uc001ggz.5	GORAB	7.12934	13.3691	1.87522	0.000361111
XLOC_005479	uc001kpr.4	GOT1	39.4286	28.6981	0.72785	0.00156568
XLOC_016650	uc002eof.2	GOT2	101.08	77.5436	0.767151	0.000361111
XLOC_010718	uc001uzq.4	GPALPP1	15.9114	7.36378	0.462799	0.000361111
XLOC_005563	uc001kzp.4	GPAM	5.48985	3.69308	0.672711	0.0251046
XLOC_025550	uc002svf.4	GPAT2	11.2702	3.23599	0.287128	0.000361111
XLOC_003711	uc001hlf.2	GPATCH2	4.36836	7.10484	1.62643	0.00156568
XLOC_003269	uc001fpl.4	GPATCH4	23.4549	39.8014	1.69693	0.000361111
XLOC_046304	uc004exc.2	GPC4	1.37002	0	0	0.000361111
XLOC_010899	uc001vlt.4	GPC6	2.34979	1.63965	0.697786	0.00499368
XLOC_029516	uc003cew.4	GPD1L	10.8213	4.75397	0.439316	0.000361111
XLOC_039399	uc003sjz.1	GPER1	0.399378	1.66107	4.15914	0.0453644
XLOC_026124	uc002vbl.6	GPR1	5.9313	20.7761	3.50279	0.000361111
XLOC_021837	uc002mfp.4	GPR108	69.3951	37.5512	0.541122	0.00635334
XLOC_037437	uc003oyt.4	GPR110	5.38393	10.0845	1.87307	0.00068596
XLOC_037436	uc003oyo.5	GPR116	26.2863	68.1616	2.59305	0.000361111
XLOC_032843	uc003gqm.3	GPR125	16.1628	24.8598	1.53809	0.0221802
XLOC_039622	uc003tfl.4	GPR141	60.9283	22.409	0.367793	0.000361111
XLOC_003395	uc001gfb.5	GPR161	4.20129	2.8393	0.675816	0.0318079
XLOC_008284	uc001qqw.2	GPR162	1.61363	0.39785	0.246556	0.000361111
XLOC_024229	uc002tpc.4	GPR17	5.19037	1.86472	0.359265	0.000361111
XLOC_041120	uc003vli.5	GPR37	1.23619	0.77547	0.627306	0.0166882
XLOC_015673	uc002emb.3	GPR56	42.0104	14.8226	0.352832	0.000361111
XLOC_012958	uc001xzg.4	GPR68	1.76247	4.21553	2.39183	0.000361111
XLOC_001077	uc001eoq.3	GPR89A	1.37093	2.8928	2.1101	0.00068596
XLOC_001102	uc001epv.5	GPR89B	0.42438	1.00449	2.36696	0.00407297
XLOC_016333	uc002dgt.4	GPRC5B	4.08723	18.2093	4.45517	0.000361111
XLOC_018001	uc002jkp.4	GPRC5C	2.60474	0.178492	0.0685258	0.000361111
XLOC_035749	uc003meo.2	GPRIN1	6.19948	4.41929	0.712848	0.000361111
XLOC_018148	uc002kdk.2	GPS1	88.9386	65.5078	0.736551	0.00873077
XLOC_015546	uc002eel.4	GPT2	10.1692	5.3273	0.523866	0.000992934
XLOC_030800	uc021wxw.2	GPX1	238.229	87.3747	0.366768	0.000361111
XLOC_000635	uc001cue.4	GPX7	0	0.936734	#DIV/0!	0.000361111
XLOC_021103	uc002nxi.2	GRAMD1A	12.2107	23.807	1.94968	0.000361111
XLOC_034267	uc003ktu.4	GRAMD3	18.6456	29.2638	1.56947	0.000361111
XLOC_040713	uc003tph.4	GRB10	23.5076	10.3219	0.439088	0.000361111
XLOC_025895	uc002ucl.4	GRB14	2.50655	0.527236	0.210343	0.00360555
XLOC_036611	uc003pqo.5	GRIK2	0.738173	1.54951	2.09911	0.0357674
XLOC_031777	uc003ggn.2	GRK4	3.09317	4.89349	1.58203	0.00313088
XLOC_004788	uc001led.4	GRK5	6.99564	5.08242	0.726513	0.00360555
XLOC_034674	uc003mgq.3	GRK6	42.2667	28.9428	0.684766	0.00894096
XLOC_039577	uc064cmn.1	GS1-114I9.1	2.82456	0.605715	0.214446	0.0117322
XLOC_045077	uc064yjw.1	GS1-358P8.4	0.993611	1.55211	1.56209	0.0023608
XLOC_040845	uc003ugd.4	GSAP	14.2342	7.72294	0.542562	0.00068596
XLOC_018713	uc002htg.3	GSDMB	0.442146	1.18573	2.68176	0.0369435
XLOC_043036	uc003ysr.3	GSDMC	0.632665	0.126002	0.199161	0.0378524
XLOC_043775	uc004ble.1	GSN	13.5941	28.4047	2.08949	0.000361111
XLOC_042505	uc003xih.3	GSR	23.178	31.5337	1.3605	0.00338159
XLOC_040263	uc003wci.4	GSTK1	45.4212	25.519	0.56183	0.000361111
XLOC_002910	uc001dyo.3	GSTM3	21.7819	12.534	0.575432	0.000361111
XLOC_000954	uc001dyf.4	GSTM4	11.922	6.56878	0.55098	0.000361111
XLOC_004712	uc001kya.4	GSTO1	357.622	232.277	0.649504	0.000361111
XLOC_006424	uc001omf.4	GSTP1	112.195	43.6122	0.388718	0.000361111
XLOC_002799	uc001dmo.5	GTF2B	28.4269	17.5192	0.61629	0.000361111
XLOC_021823	uc002meq.3	GTF2F1	64.7878	41.4856	0.64033	0.000361111
XLOC_010721	uc001uzw.4	GTF2F2	32.9536	17.1609	0.520759	0.000361111
XLOC_036901	uc003qrd.4	GTF2H5	4.78367	6.0802	1.27103	0.0117322
XLOC_010621	uc001urg.3	GTF3A	161.234	71.05	0.440664	0.000361111
XLOC_025115	uc002rju.3	GTF3C2	49.7584	30.8722	0.620442	0.00261613
XLOC_023592	uc002rjy.5	GTF3C2-AS1	1.84711	0.571888	0.309612	0.0475968
XLOC_039866	uc003ukm.3	GTPBP10	57.5977	46.4912	0.807171	0.0373709
XLOC_020937	uc002ngg.5	GTPBP3	48.9378	22.9612	0.469192	0.000361111
XLOC_032552	uc003ipc.4	GUCY1B3	1.21071	0.537365	0.443843	0.000361111
XLOC_040763	uc003tun.4	GUSB	61.1598	86.6957	1.41753	0.00360555
XLOC_009660	uc001rms.5	GXYLT1	9.01652	13.2781	1.47264	0.000361111
XLOC_029811	uc003dpg.4	GXYLT2	40.9511	55.4625	1.35436	0.0340529
XLOC_022510	uc002plp.4	GYS1	12.803	19.9477	1.55805	0.0294866
XLOC_031190	uc003elx.3	H1FX	90.0432	59.2618	0.658149	0.000361111
XLOC_040684	uc003tlz.3	H2AFV	161.215	95.1946	0.590482	0.000361111
XLOC_033167	uc003hvn.2	H2AFZ	767.557	555.387	0.723578	0.000361111
XLOC_019233	uc002jpl.3	H3F3B	710.619	434.353	0.611232	0.000361111
XLOC_000110	uc001apt.4	H6PD	4.98104	2.46241	0.494357	0.000361111
XLOC_030587	uc003caf.5	HACL1	15.4507	9.17206	0.593634	0.00068596
XLOC_025097	uc002rgy.3	HADHA	97.5946	55.9727	0.573523	0.000361111
XLOC_035198	uc003kin.4	HAPLN1	0.677886	0	0	0.000361111
XLOC_042979	uc003yph.3	HAS2	2.90162	1.14659	0.395155	0.000361111
XLOC_046438	uc004fho.3	HAUS7	30.2405	20.2728	0.670386	0.011178
XLOC_022041	uc002nfe.4	HAUS8	57.7183	25.8506	0.447875	0.000361111
XLOC_001231	uc001fes.5	HAX1	42.8547	60.4884	1.41148	0.000361111
XLOC_035498	uc003lfi.4	HBEGF	37.2299	52.27	1.40398	0.000361111
XLOC_010355	uc001ucz.4	HCAR1	0.425774	0.988175	2.32089	0.000361111
XLOC_029437	uc003bxy.4	HDAC11	6.43782	0.896876	0.139314	0.000361111
XLOC_018856	uc002ifd.2	HDAC5	13.4253	8.77537	0.653644	0.0405598
XLOC_039495	uc003sua.2	HDAC9	20.7902	10.6533	0.512419	0.000361111
XLOC_037741	uc003qaa.2	HDDC2	44.8696	32.4434	0.72306	0.00183748
XLOC_014734	uc002bjs.3	HDGFRP3	20.2162	12.1084	0.598945	0.0146353
XLOC_046107	uc004eek.3	HDX	2.02717	1.0232	0.504743	0.00851344
XLOC_003874	uc001hyd.3	HEATR1	26.3604	19.2944	0.731946	0.0450738
XLOC_026064	uc002utl.2	HECW2	0.980902	3.25556	3.31895	0.0153927
XLOC_031143	uc003ehs.4	HEG1	17.7387	38.4484	2.16749	0.000361111
XLOC_004608	uc001kjt.5	HELLS	40.4652	27.9087	0.689696	0.00635334
XLOC_002893	uc001dvt.5	HENMT1	0	0.731695	#DIV/0!	0.000361111
XLOC_032244	uc003hrv.5	HERC3	123.734	100.885	0.815338	0.0470603
XLOC_032242	uc003hrt.5	HERC5	12.0039	17.0248	1.41827	0.000361111
XLOC_040611	uc003tes.5	HERPUD2	20.398	5.47272	0.268297	0.000361111
XLOC_030443	uc003ftq.3	HES1	8.50999	13.7484	1.61556	0.000361111
XLOC_030887	uc003din.5	HESX1	0.751662	0.21001	0.279394	0.0125119
XLOC_042756	uc003ybl.4	HEY1	0.815176	0.396925	0.486919	0.0355973
XLOC_041726	uc003xpx.5	HGSNAT	9.35299	12.6277	1.35012	0.039197
XLOC_030710	uc003clw.3	HHATL	138.553	99.6037	0.718885	0.00128026
XLOC_004593	uc001kid.4	HHEX	10.7095	5.10357	0.476546	0.000361111
XLOC_000902	uc001dst.4	HIAT1	46.3029	27.0734	0.584702	0.000361111
XLOC_040570	uc003szf.4	HIBADH	64.2119	20.1093	0.313171	0.000361111
XLOC_028349	uc002zur.5	HIC2	0.928345	0.646319	0.696206	0.0219976
XLOC_011963	uc001xfq.3	HIF1A	289.077	377.296	1.30517	0.0308203
XLOC_006818	uc001pvq.4	HINFP	12.8503	20.5797	1.6015	0.0360611
XLOC_044212	uc003zyh.4	HINT2	65.4741	50.1717	0.766283	0.0373709
XLOC_040829	uc003uds.4	HIP1	1.70209	0.917813	0.539227	0.0298297
XLOC_001004	uc001eel.4	HIPK1	17.4264	13.4221	0.770216	0.0028751
XLOC_041205	uc003vvd.5	HIPK2	4.20202	6.60176	1.57109	0.000361111
XLOC_036089	uc003ngq.4	HIST1H1E	4.09563	2.33515	0.570156	0.0393516
XLOC_036088	uc003ngo.4	HIST1H2AC	16.9092	11.3908	0.673645	0.000361111
XLOC_036112	uc003niw.4	HIST1H2AG	1.03386	0.539102	0.521446	0.0109798
XLOC_037135	uc003nfs.2	HIST1H3B	6.84605	2.0248	0.295762	0.0136703
XLOC_036125	uc003njm.4	HIST1H3H	2.4765	1.14246	0.46132	0.0028751
XLOC_037174	uc003nka.4	HIST1H3J	6.31773	1.49942	0.237335	0.0165054
XLOC_037160	uc003niy.2	HIST1H4I	100.119	68.3006	0.682194	0.000361111
XLOC_001136	uc001etd.4	HIST2H2AC	4.26338	1.27097	0.298113	0.0461427
XLOC_003791	uc001hsy.4	HIST3H2A	0.877915	0	0	0.000361111
XLOC_004407	uc001jpf.4	HKDC1	0.895959	3.56549	3.97952	0.000361111
XLOC_038306	uc011fcq.2	HLA-B	25.6161	43.3499	1.69229	0.000361111
XLOC_038901	uc011hpp.3	HLA-B	1.67987	4.53527	2.69977	0.000361111
XLOC_038710	uc011gws.4	HLA-C	6.89238	11.1847	1.62276	0.00657576
XLOC_037235	uc003nsy.4	HLA-C	4.53767	7.84255	1.72832	0.00313088
XLOC_038305	uc011fcf.3	HLA-C	0.937336	2.16048	2.30492	0.0159525
XLOC_039149	uc011ixa.4	HLA-DRB3	0.519038	1.06817	2.05798	0.0259389
XLOC_038942	uc011hzq.4	HLA-DRB4	0.350549	1.0473	2.9876	0.0127198
XLOC_031311	uc003ewq.2	HLTF	21.1976	27.378	1.29156	0.0152182
XLOC_036268	uc003oit.4	HMGA1	802.926	662.451	0.825046	0.0405598
XLOC_011129	uc001usv.5	HMGB1	164.057	72.1318	0.439675	0.000361111
XLOC_045656	uc004fep.4	HMGB3	44.1511	32.2596	0.730664	0.0223623
XLOC_034976	uc003jnq.6	HMGCS1	18.3785	11.2996	0.614827	0.000361111
XLOC_037556	uc003pis.4	HMGN3	44.1164	54.9313	1.24514	0.0275517
XLOC_046101	uc004eee.1	HMGN5	7.05109	3.30837	0.4692	0.0252793
XLOC_034567	uc003lzf.5	HMMR	12.7279	9.00426	0.707443	0.0386344
XLOC_028563	uc003ant.3	HMOX1	9.92508	51.3507	5.17383	0.000361111
XLOC_040555	uc003sxr.5	HNRNPA2B1	792.49	436.905	0.551307	0.000361111
XLOC_034690	uc003miu.4	HNRNPAB	303.723	237.316	0.781357	0.00430489
XLOC_004391	uc001jnw.5	HNRNPH3	148.063	107.868	0.728528	0.00407297
XLOC_004633	uc001knx.3	HOGA1	12.8847	8.60828	0.668101	0.000361111
XLOC_000695	uc001czo.3	HOOK1	0.122464	0.767284	6.26538	0.00894096
XLOC_040562	uc003syn.2	HOXA5	0.664978	0	0	0.000361111
XLOC_018948	uc002inn.4	HOXB3	0.718055	2.60248	3.62435	0.000361111
XLOC_018952	uc002inx.4	HOXB9	13.1279	0.973112	0.0741255	0.000361111
XLOC_008664	uc001sen.4	HOXC10	3.13305	0.599471	0.191338	0.000361111
XLOC_023476	uc002raj.5	HPCAL1	173.357	96.362	0.555859	0.000361111
XLOC_030178	uc003ewu.2	HPS3	26.6544	20.3994	0.76533	0.00851344
XLOC_004676	uc001kuj.4	HPS6	12.1505	5.52312	0.454559	0.000361111
XLOC_042426	uc003xas.4	HR	0.636308	0.207465	0.326045	0.0301639
XLOC_029426	uc003bwb.5	HRH1	11.45	7.92314	0.691977	0.000361111
XLOC_000829	uc001dmc.5	HS2ST1	22.1109	16.1405	0.729979	0.00183748
XLOC_017245	uc002goh.2	HS3ST3B1	12.7577	9.33952	0.732069	0.0109798
XLOC_046298	uc011mvd.2	HS6ST2	0.588768	0	0	0.000361111
XLOC_045988	uc004dsl.2	HSD17B10	57.8219	45.6205	0.788983	0.0264412
XLOC_001370	uc001gci.4	HSD17B7	11.7991	5.21011	0.441568	0.000361111
XLOC_027970	uc002yjt.4	HSPA13	41.1154	34.4453	0.837771	0.0441863
XLOC_004127	uc001ine.5	HSPA14	46.1822	60.3729	1.30728	0.0067868
XLOC_044636	uc004bpn.4	HSPA5	187.257	280.141	1.49602	0.000361111
XLOC_039811	uc003uew.4	HSPB1	116.7	94.9253	0.813413	0.0272504
XLOC_002254	uc001bfj.4	HSPG2	6.99901	11.4939	1.64222	0.0115346
XLOC_011134	uc001utj.5	HSPH1	157.477	92.929	0.590112	0.00785624
XLOC_045596	uc004ezw.4	HTATSF1	21.7063	30.3577	1.39857	0.000361111
XLOC_005418	uc001kgz.4	HTR7	5.22643	3.97599	0.760747	0.0232281
XLOC_004814	uc001lgj.2	HTRA1	18.8876	8.55557	0.452973	0.000361111
XLOC_040700	uc003tod.3	HUS1	13.7265	4.97975	0.362784	0.000361111
XLOC_030823	uc003czv.4	HYAL2	45.5499	25.2563	0.554475	0.000361111
XLOC_030821	uc003czd.3	HYAL3	192.405	112.119	0.582724	0.000361111
XLOC_016764	uc002ezw.5	HYDIN	0.226922	0.642399	2.83092	0.0028751
XLOC_013903	uc002bdt.4	HYKK	0.8616	0.242904	0.281922	0.00915263
XLOC_006890	uc001qcx.5	HYLS1	27.0498	40.4781	1.49643	0.000361111
XLOC_007974	uc031yhc.2	HYOU1	63.103	106.125	1.68177	0.000361111
XLOC_023460	uc002qzr.4	IAH1	59.1854	31.5541	0.53314	0.000361111
XLOC_001755	uc001hmc.4	IARS2	62.7864	81.256	1.29417	0.00313088
XLOC_037570	uc003pjl.2	IBTK	19.5576	24.1583	1.23524	0.0183531
XLOC_040478	uc003srm.4	ICA1	7.71811	3.28738	0.425931	0.00210356
XLOC_019127	uc002jdu.5	ICAM2	28.9283	13.8669	0.479354	0.000361111
XLOC_020779	uc002mnu.5	ICAM5	4.62268	2.40339	0.519913	0.0218208
XLOC_026623	uc002wwg.3	ID1	197.674	285.867	1.44615	0.000361111
XLOC_023453	uc002qza.4	ID2	1.50622	3.31288	2.19947	0.019253
XLOC_002275	uc001bhh.5	ID3	35.4628	60.8549	1.71602	0.000361111
XLOC_036046	uc003ncw.5	ID4	4.32263	1.1197	0.259032	0.000361111
XLOC_026151	uc002vcs.5	IDH1	27.2717	15.4442	0.566309	0.000361111
XLOC_027026	uc002wgp.4	IDH3B	93.451	70.9471	0.75919	0.0190797
XLOC_041698	uc003xnm.5	IDO1	0.245692	1.55313	6.32145	0.00210356
XLOC_031748	uc003gby.5	IDUA	2.79921	8.77218	3.13381	0.00068596
XLOC_020855	uc002mwr.4	IER2	47.7502	27.8791	0.583853	0.000361111
XLOC_039095	uc011ikl.3	IER3	11.2678	8.23696	0.731018	0.0159525
XLOC_001510	uc001got.5	IER5	18.6371	48.7075	2.61347	0.000361111
XLOC_044693	uc010myt.2	IER5L	5.2895	2.84128	0.537155	0.000361111
XLOC_017656	uc021txx.2	IFI35	19.3944	27.0411	1.39427	0.0185343
XLOC_000798	uc001dip.5	IFI44	30.7452	13.8474	0.450392	0.000361111
XLOC_002332	uc001bon.2	IFI6	10.977	14.7887	1.34724	0.049463
XLOC_025891	uc002uce.5	IFIH1	2.1272	3.75125	1.76347	0.000361111
XLOC_004570	uc010qnh.3	IFIT5	19.2158	14.5418	0.756763	0.000361111
XLOC_005756	uc001lox.5	IFITM2	92.7059	47.4819	0.512178	0.000361111
XLOC_006963	uc001lpa.3	IFITM3	249.323	184.939	0.741765	0.00068596
XLOC_037808	uc003qho.3	IFNGR1	19.774	28.3384	1.43311	0.000361111
XLOC_029037	uc003apu.4	IFT27	9.63064	4.9889	0.518024	0.00478541
XLOC_014548	uc002aot.2	IGDCC4	4.41918	1.26793	0.286915	0.000361111
XLOC_040533	uc003swf.4	IGF2BP3	37.921	19.8483	0.523412	0.000361111
XLOC_039665	uc003tnp.4	IGFBP1	74.1316	55.3899	0.747183	0.000992934
XLOC_040694	uc003tnr.4	IGFBP3	49.8262	36.0564	0.723643	0.000361111
XLOC_044234	uc004aaz.4	IGFBPL1	12.9142	23.3396	1.80728	0.000361111
XLOC_026164	uc002ven.5	IKZF2	1.62246	0.89312	0.550473	0.0332733
XLOC_022677	uc002qks.3	IL11	18.5366	9.72621	0.524703	0.000361111
XLOC_045511	uc004eqr.2	IL13RA1	20.4352	26.0971	1.27707	0.00635334
XLOC_046205	uc004epx.4	IL13RA2	10.8256	0.317963	0.0293714	0.000361111
XLOC_010578	uc001unm.3	IL17D	2.75248	0.422227	0.153399	0.000361111
XLOC_030886	uc003dil.3	IL17RD	3.79749	2.42588	0.638811	0.00156568
XLOC_025672	uc002tii.2	IL1B	8.2771	1.72718	0.20867	0.000361111
XLOC_024075	uc002tbq.5	IL1R1	1.21481	3.55327	2.92496	0.000361111
XLOC_020866	uc002mxx.5	IL27RA	13.6948	4.86788	0.355455	0.000361111
XLOC_033937	uc003jqk.3	IL31RA	8.53469	5.73302	0.671731	0.000361111
XLOC_020785	uc002mpl.3	ILF3	328.19	193.156	0.588549	0.00407297
XLOC_021916	uc002mpj.4	ILF3-AS1	20.8714	12.749	0.610836	0.000361111
XLOC_022006	uc002nam.5	ILVBL	56.0491	36.4901	0.651038	0.0212692
XLOC_025497	uc002sqz.4	IMMT	99.4286	70.7873	0.711941	0.000361111
XLOC_014658	uc002bat.3	IMP3	59.886	40.807	0.681411	0.00360555
XLOC_024242	uc002tra.2	IMP4	57.6396	38.8163	0.673431	0.0232281
XLOC_019713	uc002kqp.3	IMPA2	45.8393	13.1055	0.285901	0.000361111
XLOC_041138	uc003vmt.3	IMPDH1	33.5609	23.1362	0.68938	0.000361111
XLOC_030792	uc003cvt.4	IMPDH2	285.306	201.718	0.707023	0.000361111
XLOC_040052	uc003vjl.4	ING3	13.328	8.34897	0.626423	0.0072109
XLOC_040655	uc003thq.4	INHBA	1.31358	0.132189	0.100633	0.000361111
XLOC_024202	uc002tmn.3	INHBB	10.792	0.758553	0.0702885	0.000361111
XLOC_039581	uc003tbs.1	INMT	1.94309	0.834444	0.429442	0.000361111
XLOC_026121	uc002vaz.4	INO80D	1.5043	2.75953	1.83443	0.000361111
XLOC_002457	uc001ccf.1	INPP5B	3.25761	1.85136	0.568318	0.0121167
XLOC_044782	uc004cho.4	INPP5E	7.76028	9.72769	1.25352	0.0381755
XLOC_005963	uc001mly.5	INSC	0.262268	1.43345	5.46559	0.000361111
XLOC_040368	uc003wly.3	INSIG1	39.2539	28.9013	0.736266	0.00068596
XLOC_024187	uc002tlk.4	INSIG2	16.2381	27.478	1.69219	0.00128026
XLOC_040415	uc003skn.3	INTS1	33.1723	8.0857	0.243749	0.000361111
XLOC_041532	uc003wzj.4	INTS10	69.6958	47.1063	0.675884	0.00915263
XLOC_007477	uc001nud.3	INTS5	128.066	166.685	1.30156	0.00935683
XLOC_003689	uc001hiw.3	INTS7	26.1138	39.0109	1.49388	0.00430489
XLOC_030809	uc003cxm.2	IP6K1	26.8073	16.3065	0.608286	0.000361111
XLOC_005232	uc001jkb.3	IPMK	6.07106	4.35673	0.717623	0.000361111
XLOC_039415	uc003sml.3	IQCE	5.66023	2.61431	0.461873	0.00156568
XLOC_014022	uc002bpl.2	IQGAP1	78.0275	105.752	1.35532	0.00657576
XLOC_003267	uc001fpf.4	IQGAP3	16.9825	23.5049	1.38407	0.000361111
XLOC_030562	uc003bxt.4	IQSEC1	6.0928	3.53702	0.580525	0.000361111
XLOC_046447	uc004fjr.2	IRAK1	115.458	74.1079	0.64186	0.00156568
XLOC_029418	uc003bve.2	IRAK2	7.38112	4.91082	0.665322	0.000361111
XLOC_035410	uc003kxa.3	IRF1	15.2618	20.8915	1.36888	0.0445009
XLOC_022433	uc002pds.2	IRF2BP1	18.1445	12.4004	0.683425	0.000361111
XLOC_026261	uc002voh.5	IRS1	13.7111	28.1293	2.05157	0.00156568
XLOC_011479	uc001vqv.4	IRS2	8.27526	10.0361	1.21278	0.0446364
XLOC_016596	uc002eht.2	IRX3	2.44161	7.02798	2.87842	0.0109798
XLOC_015627	uc002ehv.4	IRX5	0.184894	4.75225	25.7026	0.000361111
XLOC_009042	uc001tnc.5	ISCU	102.703	66.9938	0.652306	0.000361111
XLOC_034281	uc003kva.4	ISOC1	29.419	23.8416	0.810415	0.0235932
XLOC_022682	uc002qla.4	ISOC2	48.7528	33.6562	0.690344	0.000361111
XLOC_040495	uc010ktx.2	ISPD	1.28188	0.618348	0.482376	0.00935683
XLOC_016540	uc002eet.4	ITFG1	30.9646	62.8001	2.02813	0.000361111
XLOC_003054	uc001enz.2	ITGA10	0.773606	2.03588	2.63168	0.00068596
XLOC_033915	uc003joy.3	ITGA2	54.7943	106.204	1.93823	0.000361111
XLOC_024426	uc002uho.2	ITGA6	158.255	224.201	1.41671	0.000361111
XLOC_024514	uc002upq.5	ITGAV	29.1073	38.7867	1.33254	0.00313088
XLOC_005105	uc001iwr.5	ITGB1	284.664	621.029	2.18162	0.000361111
XLOC_024983	uc002qzj.4	ITGB1BP1	206.711	148.02	0.716072	0.0183531
XLOC_028212	uc002zgd.4	ITGB2	14.1839	5.28579	0.372661	0.000361111
XLOC_027897	uc002zgh.4	ITGB2-AS1	1.62174	0.762482	0.470163	0.0427289
XLOC_017732	uc002ili.2	ITGB3	2.59574	5.2154	2.00922	0.0245984
XLOC_018034	uc002jpg.3	ITGB4	20.6052	73.6839	3.57599	0.000361111
XLOC_003772	uc001hqh.4	ITPKB	2.20018	0.993174	0.451406	0.000361111
XLOC_005543	uc001kye.5	ITPRIP	18.9009	15.4321	0.816474	0.0309816
XLOC_003521	uc001grj.5	IVNS1ABP	29.184	39.7819	1.36314	0.000992934
XLOC_020622	uc002luw.2	IZUMO4	0.642727	2.8336	4.40871	0.0433125
XLOC_027085	uc002wnw.3	JAG1	35.2143	79.3212	2.25253	0.000361111
XLOC_013090	uc001yqg.4	JAG2	18.3773	35.2272	1.91689	0.000361111
XLOC_029407	uc003btt.5	JAGN1	36.0213	18.4345	0.511767	0.0142603
XLOC_002677	uc001dbu.2	JAK1	25.4479	32.3482	1.27115	0.0121167
XLOC_040572	uc003szm.4	JAZF1	4.35015	1.09684	0.252138	0.00261613
XLOC_011952	uc001xef.6	JKAMP	64.0479	98.8962	1.5441	0.000361111
XLOC_006677	uc009ywu.5	JRKL	7.85956	18.4245	2.34422	0.000361111
XLOC_022071	uc002nip.4	JUND	81.1398	40.6913	0.501496	0.000361111
XLOC_018783	uc002hxq.3	JUP	2.85313	7.55369	2.64751	0.000361111
XLOC_030027	uc003ehe.4	KALRN	2.36429	0.961728	0.406772	0.000992934
XLOC_043235	uc003zgl.3	KANK1	2.43763	15.7878	6.4767	0.000361111
XLOC_021922	uc002mqo.5	KANK2	46.133	29.0284	0.629233	0.000361111
XLOC_025561	uc002swj.6	KANSL3	20.4295	13.1391	0.643143	0.000992934
XLOC_004469	uc001jwm.3	KAT6B	4.24983	3.0662	0.721488	0.00068596
XLOC_015477	uc002eax.4	KAT8	13.2198	9.95449	0.752999	0.0308203
XLOC_015676	uc002eml.2	KATNB1	20.1657	11.3468	0.562678	0.000361111
XLOC_000179	uc001avm.5	KAZN	1.47919	2.50654	1.69454	0.00384817
XLOC_042031	uc003ykw.2	KB-1732A1.1	2.51431	1.40868	0.560265	0.00478541
XLOC_040595	uc003tdb.3	KBTBD2	29.3312	10.3072	0.351407	0.000361111
XLOC_011193	uc001uxu.2	KBTBD6	6.4787	2.64952	0.408959	0.000361111
XLOC_011194	uc001uxw.2	KBTBD7	2.20514	1.12582	0.510544	0.0109798
XLOC_029786	uc003dmy.4	KBTBD8	1.75635	3.49103	1.98766	0.00360555
XLOC_020325	uc002lan.4	KC6	0.633229	0	0	0.000361111
XLOC_000080	uc001alu.4	KCNAB2	5.48673	2.81237	0.512577	0.0072109
XLOC_000965	uc001dzg.4	KCNC4	1.6541	0.718473	0.434359	0.00210356
XLOC_045948	uc004dlw.1	KCND1	0.765889	2.30181	3.00541	0.0370738
XLOC_006325	uc001nzj.2	KCNK4	0.516	3.68697	7.14529	0.000361111
XLOC_034212	uc003kqo.4	KCNN2	2.02349	0.789825	0.390328	0.000361111
XLOC_043050	uc003yti.4	KCNQ3	2.33524	0.494157	0.211609	0.000361111
XLOC_036488	uc003pgj.5	KCNQ5	7.05274	10.1747	1.44266	0.0136703
XLOC_023529	uc002rcv.4	KCNS3	5.01124	3.32107	0.662724	0.0130695
XLOC_011351	uc010aeu.2	KCTD12	166.839	13.3595	0.0800742	0.000361111
XLOC_028584	uc010gxb.5	KCTD17	7.52871	5.04403	0.669973	0.0101645
XLOC_001737	uc001hks.5	KCTD3	21.1317	37.0775	1.75459	0.000361111
XLOC_010340	uc058uhm.1	KDM2B	24.8273	13.5152	0.544368	0.000361111
XLOC_020686	uc002mbq.5	KDM4B	4.53795	8.19679	1.80628	0.00210356
XLOC_003598	uc001gyf.4	KDM5B	6.38339	12.3444	1.93383	0.000361111
XLOC_032964	uc003has.4	KDR	1.0702	0.587554	0.549013	0.0340529
XLOC_021909	uc002moq.2	KEAP1	98.1093	66.1793	0.674547	0.00521931
XLOC_021827	uc002mer.5	KHSRP	327.576	197.069	0.601598	0.000361111
XLOC_031812	uc003gjq.5	KIAA0232	4.38059	6.88267	1.57117	0.00499368
XLOC_015934	uc002fiu.5	KIAA0513	2.11529	3.8373	1.81408	0.0234141
XLOC_003249	uc001fmi.2	KIAA0907	20.352	31.8395	1.56444	0.000361111
XLOC_029159	uc003bfw.2	KIAA0930	17.116	11.1441	0.651093	0.0441863
XLOC_032075	uc003hbk.3	KIAA1211	0.554967	1.88017	3.3879	0.00657576
XLOC_004176	uc001irs.5	KIAA1217	4.56988	9.26404	2.0272	0.000361111
XLOC_036803	uc003qhu.4	KIAA1244	2.23789	4.0486	1.80911	0.000361111
XLOC_004402	uc001joy.4	KIAA1279	41.2505	32.5932	0.790129	0.0107838
XLOC_000946	uc001dwr.4	KIAA1324	0.267469	0.913296	3.41459	0.00568096
XLOC_005084	uc001iux.4	KIAA1462	0.192583	1.02385	5.31641	0.000361111
XLOC_000423	uc001bvu.2	KIAA1522	4.38178	3.15815	0.720746	0.0247744
XLOC_028443	uc003abl.4	KIAA1671	6.50776	8.01055	1.23092	0.0467738
XLOC_002147	uc001atk.4	KIAA2013	25.6084	20.0086	0.78133	0.0142603
XLOC_004591	uc001kic.4	KIF11	45.025	32.7831	0.728109	0.000361111
XLOC_003573	uc010ppk.2	KIF14	13.4902	20.8677	1.54688	0.000361111
XLOC_029607	uc003cnx.5	KIF15	21.1643	10.8135	0.510931	0.000361111
XLOC_007237	uc001msc.3	KIF18A	21.6007	27.9009	1.29167	0.0072109
XLOC_004573	uc001kgr.3	KIF20B	33.3225	26.8177	0.804793	0.0159525
XLOC_015428	uc002dts.5	KIF22	52.223	30.5366	0.584735	0.000361111
XLOC_044358	uc004ana.6	KIF27	2.63384	4.3536	1.65295	0.00915263
XLOC_026641	uc002wxq.4	KIF3B	17.5002	22.862	1.30639	0.00128026
XLOC_005101	uc001iwe.5	KIF5B	117.067	153.378	1.31017	0.0315129
XLOC_030753	uc003cqx.3	KIF9	12.8828	6.66157	0.51709	0.049463
XLOC_003413	uc001ggv.4	KIFAP3	8.86495	16.1949	1.82685	0.000361111
XLOC_001297	uc001frn.6	KIRREL	10.5849	17.6187	1.66451	0.000361111
XLOC_003618	uc001har.4	KISS1	92.3085	5.01375	0.0543151	0.000361111
XLOC_031158	uc011bkk.2	KLF15	0.862516	0.253209	0.29357	0.0028751
XLOC_031958	uc003gtg.3	KLF3	11.667	14.6355	1.25444	0.0247744
XLOC_004922	uc001iha.4	KLF6	51.8703	81.8026	1.57706	0.000361111
XLOC_045278	uc004dur.4	KLF8	0.0837234	0.821172	9.80815	0.000361111
XLOC_044311	uc004aht.4	KLF9	3.27983	1.63699	0.499108	0.000361111
XLOC_003602	uc001gym.2	KLHL12	11.6295	17.1474	1.47447	0.000361111
XLOC_046217	uc004eqk.4	KLHL13	0.633018	0.0779491	0.123139	0.000361111
XLOC_029633	uc003crb.3	KLHL18	13.7799	7.23159	0.524793	0.0072109
XLOC_001454	uc001gjc.5	KLHL20	7.3046	11.3345	1.55169	0.000361111
XLOC_014763	uc002bly.5	KLHL25	2.43939	1.24083	0.508664	0.0303425
XLOC_023554	uc002ref.4	KLHL29	13.455	5.67004	0.421408	0.000361111
XLOC_007695	uc001owm.3	KLHL35	0.0896705	0.646439	7.20905	0.0146353
XLOC_045387	uc004efa.3	KLHL4	5.43574	10.0623	1.85114	0.000361111
XLOC_008462	uc001rij.4	KLHL42	7.51449	5.55108	0.738717	0.0426007
XLOC_031962	uc003gtp.4	KLHL5	36.4122	69.5485	1.91003	0.000361111
XLOC_039522	uc003svq.4	KLHL7	35.0039	9.69349	0.276926	0.000361111
XLOC_009468	uc001qyf.4	KLRC3	1.06862	2.06031	1.92801	0.0123263
XLOC_040314	uc033aph.2	KRBA1	1.90758	0.955475	0.500883	0.0298297
XLOC_025515	uc002sso.1	KRCC1	10.0928	6.20467	0.614762	0.000361111
XLOC_018775	uc002hxd.5	KRT19	204.936	270.868	1.32172	0.000992934
XLOC_008626	uc001saa.2	KRT7	147.276	421.61	2.86272	0.000361111
XLOC_009780	uc001rzx.3	KRT80	17.8988	41.7938	2.33501	0.000361111
XLOC_009785	uc001sab.4	KRT81	12.8692	1.17141	0.0910243	0.00430489
XLOC_003231	uc001fho.4	KRTCAP2	203.439	310.974	1.52859	0.00068596
XLOC_011918	uc001xcb.4	KTN1	136.803	204.168	1.49242	0.00210356
XLOC_020970	uc002njo.4	KXD1	96.809	63.5083	0.656016	0.000361111
XLOC_024306	uc002tvk.4	KYNU	15.2355	20.5018	1.34566	0.00700237
XLOC_015154	uc059psu.1	LA16c-380H5.5	0.694834	1.37754	1.98255	0.0303425
XLOC_020131	uc002knm.3	LAMA1	1.95365	0.784583	0.401599	0.000361111
XLOC_019781	uc002kuq.4	LAMA3	11.0369	18.5175	1.67778	0.0205513
XLOC_037690	uc003pvt.4	LAMA4	4.276	8.64865	2.0226	0.00360555
XLOC_041038	uc003vev.3	LAMB1	6.87095	54.1077	7.87485	0.000361111
XLOC_030796	uc003cwe.4	LAMB2	132.475	80.9393	0.610978	0.00975734
XLOC_003670	uc001hhg.4	LAMB3	188.761	93.4094	0.494855	0.000361111
XLOC_001525	uc001gpy.4	LAMC1	36.1495	107.268	2.96734	0.000361111
XLOC_046238	uc004ess.5	LAMP2	73.8399	102.949	1.39422	0.000361111
XLOC_031494	uc003flh.5	LAMP3	0.252284	0.856404	3.3946	0.00156568
XLOC_033164	uc003hvg.3	LAMTOR3	18.6643	23.715	1.27061	0.0408645
XLOC_002919	uc001dzr.4	LAMTOR5	166.684	112.798	0.676718	0.000361111
XLOC_026159	uc002ved.3	LANCL1	18.4838	11.7679	0.63666	0.000361111
XLOC_039697	uc003tqp.3	LANCL2	16.686	5.46924	0.327774	0.000361111
XLOC_031886	uc062vle.1	LAP3	57.0019	81.6914	1.43313	0.000361111
XLOC_025046	uc002rdm.3	LAPTM4A	175.451	103.538	0.590125	0.000361111
XLOC_002362	uc001bsc.3	LAPTM5	62.9291	17.7533	0.282116	0.000361111
XLOC_029612	uc003cop.2	LARS2	16.9911	10.5552	0.621219	0.00183748
XLOC_037867	uc003qmu.2	LATS1	9.35583	12.4925	1.33526	0.00700237
XLOC_011052	uc001unr.6	LATS2	19.0122	8.4723	0.445624	0.000361111
XLOC_023621	uc002rne.3	LBH	2.39828	4.14334	1.72763	0.00156568
XLOC_003760	uc001hoy.4	LBR	139.538	93.9675	0.673419	0.0121167
XLOC_043851	uc004bto.1	LCN2	0.475623	11.055	23.2432	0.000361111
XLOC_011235	uc001vba.5	LCP1	9.8046	39.5778	4.03666	0.000361111
XLOC_035703	uc003man.2	LCP2	0.716963	0	0	0.000361111
XLOC_005517	uc001kuk.6	LDB1	18.4354	13.4282	0.728392	0.00261613
XLOC_009541	uc001rfd.4	LDHB	841.199	691.731	0.822316	0.0399874
XLOC_006086	uc001mwk.2	LDLRAD3	18.4386	13.9972	0.759125	0.00360555
XLOC_019731	uc002ksb.4	LDLRAD4	1.55143	0.531416	0.342533	0.00521931
XLOC_046372	uc004fbj.5	LDOC1	30.7694	0	0	0.000361111
XLOC_029153	uc003beu.2	LDOC1L	5.23723	8.24372	1.57406	0.000361111
XLOC_033209	uc003hyt.3	LEF1	10.4874	4.57287	0.436035	0.000361111
XLOC_003765	uc001hpo.3	LEFTY1	79.7089	61.7134	0.774235	0.0136703
XLOC_037308	uc011drl.3	LEMD2	32.2932	22.4235	0.694372	0.0245984
XLOC_032736	uc003gdv.3	LETM1	24.1405	34.6717	1.43625	0.0023608
XLOC_039413	uc003smf.4	LFNG	11.6376	2.58746	0.222336	0.000361111
XLOC_011914	uc001xbr.4	LGALS3	76	118.859	1.56393	0.000361111
XLOC_007229	uc001mrj.5	LGR4	38.0745	54.1486	1.42217	0.000361111
XLOC_011178	uc001uxf.4	LHFP	14.7065	6.71045	0.456291	0.000361111
XLOC_003479	uc001gof.3	LHX4-AS1	35.3932	59.4175	1.67878	0.000361111
XLOC_001588	uc001gui.2	LHX9	0.495027	1.57733	3.18635	0.0179887
XLOC_031969	uc003guf.5	LIAS	5.64279	3.88678	0.688805	0.0185343
XLOC_034952	uc003jli.3	LIFR	6.5923	10.1408	1.53828	0.00407297
XLOC_011475	uc001vqn.4	LIG4	7.45486	11.3174	1.51812	0.000361111
XLOC_009753	uc001rwg.5	LIMA1	53.9926	98.3598	1.82173	0.000361111
XLOC_039786	uc003uaa.3	LIMK1	25.7798	31.1566	1.20857	0.0421934
XLOC_024119	uc002teg.4	LIMS1	14.9399	18.5978	1.24484	0.0159525
XLOC_025733	uc002tov.4	LIMS2	12.0268	7.70508	0.640659	0.0343537
XLOC_012055	uc001xpp.3	LIN52	9.95272	6.55964	0.65908	0.0372037
XLOC_025651	uc002tfq.3	LINC00116	45.0755	31.9787	0.709447	0.011178
XLOC_023978	uc002ssk.5	LINC00152	331.905	261.04	0.78649	0.0190797
XLOC_027904	uc062avz.1	LINC00205	4.96128	7.37485	1.48648	0.0146353
XLOC_039628	uc003thf.4	LINC00265	1.25765	0.503418	0.400285	0.0185343
XLOC_000270	uc001bfm.6	LINC00339	18.5977	13.7147	0.737441	0.0389066
XLOC_025547	uc002sux.3	LINC00342	0.599226	1.20587	2.01238	0.00156568
XLOC_011322	uc001vii.1	LINC00355	0.691174	0	0	0.000361111
XLOC_011021	uc031qnp.2	LINC00452	4.86026	0.587271	0.120831	0.000361111
XLOC_026553	uc002wrd.5	LINC00493	173.882	138.627	0.797248	0.0267692
XLOC_010586	uc001uoi.4	LINC00540	2.48085	0	0	0.000361111
XLOC_005651	uc031pxp.1	LINC00601	3.88047	2.46875	0.636199	0.0157714
XLOC_003071	uc031uuj.1	LINC00624	0.516856	1.58598	3.06851	0.0241148
XLOC_012643	uc001wwk.3	LINC00648	2.76141	0	0	0.000361111
XLOC_027062	uc002wmc.6	LINC00654	0.0267207	0.801235	29.9856	0.000361111
XLOC_022249	uc002ods.3	LINC00665	2.18046	3.5448	1.62571	0.0115346
XLOC_004078	uc001ijm.3	LINC00707	20.9615	0.993257	0.0473848	0.000361111
XLOC_029824	uc003dpu.4	LINC00960	5.42857	7.41086	1.36516	0.0259389
XLOC_040327	uc003whi.1	LINC00996	0.0790875	4.20638	53.1864	0.0414099
XLOC_039592	uc064cqm.1	LINC00997	1.51265	0.425668	0.281405	0.000361111
XLOC_041059	uc003vgr.5	LINC00998	43.2848	29.9941	0.692948	0.000361111
XLOC_032198	uc003hlr.3	LINC01088	5.00414	10.5465	2.10755	0.000361111
XLOC_032194	uc003hlf.4	LINC01094	1.38835	0.70798	0.509943	0.013865
XLOC_025974	uc002ukz.5	LINC01116	37.1527	29.3014	0.788675	0.0249432
XLOC_000073	uc001alg.4	LINC01134	0.388316	0.985036	2.53669	0.0427289
XLOC_003880	uc001hyn.4	LINC01139	11.1414	0.51687	0.0463918	0.000361111
XLOC_035392	uc003kun.4	LINC01184	21.2191	13.9898	0.659302	0.019253
XLOC_032584	uc003iqu.1	LINC01207	2.25554	0.859826	0.381206	0.00499368
XLOC_022140	uc002nrf.5	LINC01224	6.81452	1.76724	0.259334	0.000361111
XLOC_010263	uc001tvk.1	LINC01234	0.0521295	0.607008	11.6442	0.00785624
XLOC_023909	uc002sne.1	LINC01291	36.35	9.0108	0.24789	0.000361111
XLOC_034635	uc063jus.1	LINC01411	1.47347	4.23815	2.87631	0.0355973
XLOC_005549	uc057vvm.1	LINC01435	1.27477	0	0	0.000361111
XLOC_020207	uc032gze.2	LINC01443	11.0551	18.3453	1.65944	0.00996639
XLOC_019754	uc032gze.2	LINC01443	0.707246	2.02489	2.86306	0.00128026
XLOC_028523	uc003akt.4	LINC01521	1.80011	0.879793	0.488744	0.000361111
XLOC_006487	uc001osl.4	LINC01537	0.603022	0.138477	0.229638	0.000992934
XLOC_011769	uc010tpd.5	LINC01551	4.10651	0	0	0.000361111
XLOC_012664	uc001wxi.2	LINC01588	3.16897	6.52628	2.05943	0.00068596
XLOC_016242	uc002daz.4	LITAF	29.3738	49.3612	1.68045	0.000361111
XLOC_020432	uc002lhz.4	LMAN1	79.1162	93.9845	1.18793	0.0499164
XLOC_034930	uc003jka.2	LMBRD2	6.18541	10.1567	1.64204	0.0117322
XLOC_007267	uc001mvc.5	LMO2	2.49154	1.23826	0.496986	0.000361111
XLOC_000832	uc001dmi.4	LMO4	35.3244	24.1992	0.685056	0.00068596
XLOC_034147	uc003kmv.2	LNPEP	10.7242	16.0771	1.49914	0.000361111
XLOC_011102	uc001url.5	LNX2	4.04333	2.891	0.715005	0.00360555
XLOC_042387	uc003wwd.2	LONRF1	6.28115	3.36909	0.536381	0.000361111
XLOC_035362	uc003ksu.4	LOX	18.6311	34.5839	1.85625	0.000361111
XLOC_013834	uc002awc.2	LOXL1	20.0026	1.88781	0.0943782	0.000361111
XLOC_014621	uc002awa.3	LOXL1-AS1	19.565	4.85089	0.247937	0.000361111
XLOC_042446	uc003xdh.2	LOXL2	113.824	147.704	1.29765	0.0225378
XLOC_005473	uc001kpa.2	LOXL4	10.9097	32.0716	2.93973	0.000361111
XLOC_044532	uc004bfa.4	LPAR1	48.4893	62.0406	1.27947	0.00210356
XLOC_015632	uc002eie.5	LPCAT2	3.42297	6.4491	1.88407	0.0242923
XLOC_003687	uc001hiu.4	LPGAT1	7.9211	16.64	2.10072	0.000361111
XLOC_000804	uc001dit.5	LPHN2	27.3842	10.5358	0.38474	0.000361111
XLOC_023496	uc002rbs.5	LPIN1	37.1686	18.176	0.489015	0.0437238
XLOC_030413	uc032snd.2	LPP	8.23973	17.5163	2.12583	0.00613089
XLOC_007412	uc001nmw.4	LPXN	91.4929	48.9134	0.534614	0.000361111
XLOC_010736	uc001vbj.4	LRCH1	8.1122	2.92594	0.360684	0.000361111
XLOC_007333	uc001ndn.5	LRP4	2.50064	0.629966	0.251922	0.00128026
XLOC_028909	uc010guw.2	LRP5L	1.53325	3.54808	2.31409	0.00068596
XLOC_032751	uc003ghh.5	LRPAP1	52.6164	72.9018	1.38553	0.000992934
XLOC_025235	uc002rtr.3	LRPPRC	139.916	102.311	0.731232	0.0187203
XLOC_030745	uc003cpu.5	LRRC2	0.583317	0.109613	0.187913	0.0293301
XLOC_005284	uc001jqx.3	LRRC20	56.1748	16.3762	0.291522	0.000361111
XLOC_008288	uc001qrp.4	LRRC23	24.4217	47.8542	1.9595	0.00635334
XLOC_043153	uc003zdm.4	LRRC24	49.5369	32.9556	0.665274	0.00613089
XLOC_015738	uc002esv.4	LRRC36	0.195676	1.12574	5.75308	0.000361111
XLOC_017459	uc002hgu.5	LRRC37B	5.37635	3.23265	0.601272	0.0430159
XLOC_018144	uc002kde.4	LRRC45	14.0082	8.82444	0.629948	0.0146353
XLOC_018427	uc002gqg.3	LRRC75A	52.3303	36.2413	0.692549	0.011375
XLOC_000840	uc001dnl.5	LRRC8C	45.872	36.1025	0.787027	0.0134708
XLOC_029373	uc003bpt.4	LRRN1	0.142571	3.85449	27.0356	0.0119362
XLOC_031580	uc003fui.3	LSG1	31.4206	45.5355	1.44922	0.0254257
XLOC_034533	uc003lxf.2	LSM11	2.91885	3.76176	1.28878	0.0181817
XLOC_029442	uc003byo.2	LSM3	21.7689	15.4331	0.708952	0.0368221
XLOC_022072	uc002niq.4	LSM4	220.355	135.944	0.616932	0.000361111
XLOC_040594	uc003tct.3	LSM5	113.953	44.1743	0.387654	0.000361111
XLOC_032480	uc003ikq.5	LSM6	49.0469	36.0208	0.734415	0.0023608
XLOC_010116	uc001ten.3	LTA4H	126.067	72.1235	0.572105	0.000361111
XLOC_023646	uc002rou.4	LTBP1	10.2377	18.0841	1.76642	0.000361111
XLOC_007543	uc001oef.4	LTBP3	8.45036	17.3645	2.05488	0.0278657
XLOC_043284	uc003zkw.4	LURAP1L	5.14408	3.08474	0.599668	0.0117322
XLOC_032757	uc003ght.4	LYAR	73.4978	96.3216	1.31054	0.00068596
XLOC_021965	uc002mwi.4	LYL1	1.64101	3.06429	1.86732	0.00499368
XLOC_025776	uc002ttn.4	LYPD1	9.28337	3.88169	0.418134	0.000361111
XLOC_024328	uc002twv.2	LYPD6B	0	0.77457	#DIV/0!	0.000361111
XLOC_003949	uc031vuv.2	LYPD8	0.79934	1.31846	1.64944	0.0245984
XLOC_000293	uc001bht.4	LYPLA2	64.6826	48.6292	0.751813	0.0370738
XLOC_001749	uc001hlq.5	LYPLAL1	14.2792	20.9659	1.46828	0.0159525
XLOC_037022	uc003mwp.5	LYRM4	44.586	31.9326	0.716202	0.00785624
XLOC_035232	uc003kjr.5	LYSMD3	16.1853	24.2511	1.49834	0.000361111
XLOC_042419	uc003wzr.3	LZTS1	0.0407412	0.697601	17.1227	0.00635334
XLOC_004663	uc001ksj.4	LZTS2	21.463	14.0031	0.65243	0.000361111
XLOC_027031	uc002wia.3	LZTS3	2.08714	1.10488	0.529375	0.000361111
XLOC_000484	uc009vvq.2	MACF1	42.5566	66.4969	1.56255	0.00338159
XLOC_040423	uc003slf.2	MAD1L1	95.5901	28.3878	0.296974	0.000361111
XLOC_042249	uc003zbc.2	MAF1	126.918	75.4873	0.594772	0.000361111
XLOC_039404	uc003skr.4	MAFK	13.0995	5.00485	0.382064	0.000361111
XLOC_045673	uc004fgc.3	MAGEA12	5.41874	0.509357	0.0939992	0.000361111
XLOC_045671	uc033faf.1	MAGEA3	0.963137	0	0	0.000361111
XLOC_046434	uc033fan.1	MAGEA6	3.78067	0	0	0.000361111
XLOC_045241	uc004dpm.5	MAGED1	11.0417	15.325	1.38792	0.00785624
XLOC_031512	uc003fpa.4	MAGEF1	30.6671	23.8273	0.776966	0.00785624
XLOC_045273	uc004dum.5	MAGEH1	1.97447	6.02244	3.05016	0.000361111
XLOC_030922	uc003dmm.4	MAGI1	10.0015	20.763	2.07599	0.000361111
XLOC_039832	uc010lea.3	MAGI2-AS3	1.92467	5.38793	2.7994	0.019253
XLOC_045203	uc004dmu.4	MAGIX	0.391655	0.984867	2.51463	0.0337508
XLOC_046092	uc004fof.4	MAGT1	24.2721	32.9426	1.35722	0.000361111
XLOC_042087	uc033bxh.1	MAL2	2.54794	28.9163	11.3489	0.000361111
XLOC_006360	uc001odz.4	MALAT1	172.05	669.263	3.88993	0.000361111
XLOC_007542	uc058dkf.1	MALAT1	44.8599	202.102	4.50518	0.000361111
XLOC_039527	uc003swd.2	MALSU1	90.1612	28.914	0.320692	0.000361111
XLOC_043511	uc004ahm.3	MAMDC2	0.35948	1.51277	4.20822	0.000361111
XLOC_007821	uc001pfw.3	MAML2	5.08013	7.0442	1.38662	0.00068596
XLOC_033343	uc062zte.1	MAML3	1.79438	0.293185	0.163391	0.000361111
XLOC_022499	uc002pkf.3	MAMSTR	0.527483	1.1003	2.08594	0.0150291
XLOC_000316	uc001bkm.3	MAN1C1	0.633369	0.159018	0.251067	0.000992934
XLOC_021946	uc002mub.3	MAN2B1	322.541	172.251	0.534044	0.000361111
XLOC_033182	uc003hwg.4	MANBA	3.33523	7.28495	2.18424	0.000361111
XLOC_009494	uc001rai.2	MANSC1	3.69843	1.5223	0.411607	0.000361111
XLOC_034013	uc003kbw.5	MAP1B	25.5504	31.5016	1.23292	0.0105661
XLOC_020947	uc002nhe.2	MAP1S	54.7517	32.0381	0.585153	0.000361111
XLOC_017971	uc002jij.4	MAP2K6	1.2897	0.437403	0.339151	0.0306507
XLOC_018892	uc032fjy.2	MAP3K14	4.48397	8.65122	1.92937	0.00873077
XLOC_025729	uc002toj.3	MAP3K2	5.82586	7.83812	1.3454	0.00068596
XLOC_036929	uc003qtn.4	MAP3K4	13.5323	7.74377	0.572243	0.0475968
XLOC_037802	uc003qhc.4	MAP3K5	4.37325	6.91732	1.58173	0.0101645
XLOC_027741	uc002ynd.5	MAP3K7CL	6.70888	4.68925	0.698962	0.0121167
XLOC_004215	uc001ivi.3	MAP3K8	2.44608	4.44513	1.81725	0.00454576
XLOC_024072	uc002tbf.4	MAP4K4	43.0567	66.169	1.53679	0.000361111
XLOC_011913	uc001xbq.2	MAPK1IP1L	71.631	95.9411	1.33938	0.00128026
XLOC_010245	uc001tsu.1	MAPKAPK5-AS1	38.6082	23.1421	0.599409	0.011375
XLOC_019845	uc002kyf.3	MAPRE2	20.1083	14.7996	0.735995	0.0483396
XLOC_033464	uc003iqr.3	MARCH1	2.81287	0.60518	0.215147	0.000361111
XLOC_035388	uc003kuf.4	MARCH3	6.83854	16.2214	2.37206	0.000361111
XLOC_026178	uc002vgb.4	MARCH4	8.5263	3.68429	0.432109	0.000361111
XLOC_004635	uc001koj.5	MARVELD1	20.2837	6.29256	0.310227	0.000361111
XLOC_041988	uc003yic.4	MATN2	10.7414	28.5119	2.65439	0.0128914
XLOC_025045	uc002rdl.4	MATN3	1.96401	0.321254	0.16357	0.000361111
XLOC_037530	uc003pgx.2	MB21D1	30.0785	46.2598	1.53797	0.000361111
XLOC_031561	uc011bsp.3	MB21D2	4.60004	2.09681	0.455824	0.000361111
XLOC_012600	uc001wtm.2	MBIP	15.1509	22.1649	1.46294	0.0023608
XLOC_035231	uc003kjp.3	MBLAC2	7.46199	4.08513	0.547459	0.0115346
XLOC_010910	uc001vmz.5	MBNL2	19.4411	27.8766	1.4339	0.000361111
XLOC_037100	uc003ncx.4	MBOAT1	7.76954	4.92427	0.633792	0.000361111
XLOC_024982	uc002qzg.2	MBOAT2	41.2654	23.6963	0.574241	0.000992934
XLOC_020513	uc002lml.4	MBP	22.7149	35.8833	1.57973	0.000361111
XLOC_045055	uc004dab.3	MBTPS2	8.58099	11.6885	1.36214	0.00156568
XLOC_029141	uc003bdl.2	MCAT	17.4621	9.08021	0.519995	0.000361111
XLOC_003122	uc001euz.4	MCL1	123.376	162.59	1.31784	0.0023608
XLOC_040951	uc003usv.3	MCM7	138.336	92.1287	0.665978	0.0023608
XLOC_005610	uc001leq.3	MCMBP	75.8193	45.9878	0.606545	0.000361111
XLOC_020720	uc002mgo.4	MCOLN1	132.108	88.5254	0.670099	0.0023608
XLOC_002773	uc001dkm.4	MCOLN2	7.78509	4.28874	0.550892	0.00261613
XLOC_002774	uc001dkp.4	MCOLN3	2.89727	5.22473	1.80333	0.000361111
XLOC_004437	uc001jtc.3	MCU	24.9199	16.094	0.645829	0.000361111
XLOC_012641	uc001wwj.6	MDGA2	0.709518	0	0	0.000361111
XLOC_023805	uc002scj.3	MDH1	295.15	175.435	0.594393	0.000361111
XLOC_039808	uc003ueo.5	MDH2	151.149	123.517	0.817187	0.0326014
XLOC_006145	uc001nco.5	MDK	23.5768	12.8281	0.544098	0.000361111
XLOC_001649	uc001hay.3	MDM4	5.76896	10.9009	1.88958	0.00975734
XLOC_037574	uc003pjy.4	ME1	11.269	13.9429	1.23728	0.0261044
XLOC_002446	uc001cbd.4	MEAF6	31.8907	23.4746	0.736095	0.00261613
XLOC_034789	uc003jdo.4	MED10	55.8905	41.2744	0.738487	0.00261613
XLOC_007398	uc001nla.2	MED19	16.6921	21.7028	1.30018	0.013865
XLOC_042082	uc003yoj.4	MED30	34.5935	15.6239	0.451643	0.000361111
XLOC_017285	uc002grh.2	MED9	7.02807	5.42247	0.771545	0.0334472
XLOC_003265	uc001fpb.5	MEF2D	8.10025	13.4085	1.65532	0.000361111
XLOC_044592	uc022bms.2	MEGF9	5.83486	11.6877	2.00308	0.000361111
[truncated: 2,229 more rows]

## Sheet: T47D RNA-seq
Comparison of wild-type T47D cells and T47D clone #1 cells by RNA-seq
XLOC ID	UCSC ID	Gene Symbol	WT T47D	T47D #1	Fold-Change	q-value
XLOC_015279	uc002czc.5	ABAT	10.534	21.057	1.99896	0.0485698
XLOC_019276	uc002jhz.4	ABCA10	8.75336	16.6587	1.90312	0.00224404
XLOC_026290	uc002vev.4	ABCA12	7.51338	4.7403	0.630914	0.0197213
XLOC_017901	uc002isk.5	ABCC3	5.25207	15.755	2.99977	0.00224404
XLOC_031652	uc003fmg.4	ABCC5	30.8487	19.7268	0.639469	0.0410376
XLOC_027993	uc002zan.3	ABCG1	6.71045	13.1636	1.96166	0.00224404
XLOC_034654	uc003lpy.3	ABLIM3	0.469747	2.46691	5.25157	0.00224404
XLOC_024533	uc061pnf.1	AC007405.6	0.711011	2.79409	3.92974	0.0341779
XLOC_040624	uc003smw.2	AC091801.1	1.85533	0.116343	0.0627074	0.0115216
XLOC_032908	uc062uvo.1	AC141928.1	0.615369	1.14227	1.85624	0.03272
XLOC_018060	uc060jdd.1	AC145343.1	25.1554	41.7434	1.65942	0.0127595
XLOC_009126	uc001tsq.4	ACAD10	118.227	56.6009	0.478748	0.00224404
XLOC_000776	uc001dgw.6	ACADM	488.213	125.11	0.256261	0.00224404
XLOC_021944	uc002mel.3	ACER1	5.34403	2.4814	0.464331	0.00584811
XLOC_031051	uc003dkl.4	ACOX2	51.5127	31.1913	0.605507	0.0367595
XLOC_006955	uc010scd.3	ADAMTS15	3.20785	9.45525	2.94753	0.00224404
XLOC_014020	uc002bjz.5	ADAMTSL3	1.11899	0.119704	0.106975	0.00224404
XLOC_001149	uc001euw.5	ADAMTSL4	2.36643	53.7421	22.7102	0.0220952
XLOC_005944	uc001mil.2	ADM	19.9792	5.98634	0.299629	0.00224404
XLOC_028906	uc003blj.4	ADM2	3.56614	6.4889	1.81959	0.0351953
XLOC_004747	uc001kzo.4	ADRA2A	2.63778	4.57151	1.73309	0.0230635
XLOC_028604	uc003abx.5	ADRBK2	0.73146	1.96514	2.6866	0.0164883
XLOC_032936	uc003gkg.2	AFAP1	2.03712	3.82723	1.87875	0.0041727
XLOC_040694	uc003sts.4	AGR3	144.391	231.688	1.60459	0.0152861
XLOC_023912	uc002sbb.4	AHSA2	23.8166	147.175	6.17951	0.00224404
XLOC_037057	uc003qoe.5	AKAP12	0.579183	1.28131	2.21227	0.0115216
XLOC_002227	uc001bbv.2	AKR7A3	4.98499	2.20155	0.441636	0.00224404
XLOC_028135	uc002ykx.4	AL109763.2	0.716677	0	0	0.00224404
XLOC_026737	uc061waz.1	AL441988.1	0.634613	3.46952	5.46714	0.00584811
XLOC_030072	uc003dvx.4	ALCAM	26.2923	53.2124	2.02388	0.00224404
XLOC_010224	uc001tlc.4	ALDH1L2	3.22315	5.62773	1.74603	0.0250719
XLOC_043158	uc003ymn.4	ANGPT1	2.16735	0.16923	0.0780815	0.00224404
XLOC_040691	uc003sti.3	ANKMY2	7.16438	11.2084	1.56446	0.0164883
XLOC_006475	uc001opj.4	ANO1	12.5136	28.5817	2.28405	0.00224404
XLOC_006027	uc001mqi.3	ANO5	0.687478	2.64094	3.84149	0.00224404
XLOC_040524	uc003whz.3	AOC1	0.332973	3.7138	11.1535	0.00224404
XLOC_027822	uc061zdq.1	AP000473.5	1.93247	0	0	0.00224404
XLOC_008112	uc058jey.1	AP004372.1	0.606626	5.02864	8.28952	0.00224404
XLOC_031741	uc003fur.2	APOD	54.0607	103.887	1.92167	0.00224404
XLOC_028720	uc003aoe.4	APOL6	0.49251	1.02377	2.07868	0.00224404
XLOC_032324	uc032tme.2	AREG	204.008	44.7767	0.219485	0.00224404
XLOC_024156	uc002swe.4	ARID5A	1.31818	0.396666	0.300919	0.00224404
XLOC_017763	uc002idt.4	ARL4D	3.46896	6.76361	1.94975	0.00224404
XLOC_045700	uc004ehv.4	ARMCX1	7.67749	14.5356	1.89328	0.00224404
XLOC_045701	uc004ehz.2	ARMCX3	12.108	23.767	1.96292	0.00224404
XLOC_018067	uc002jhc.3	ARSG	71.244	126.729	1.7788	0.0041727
XLOC_033401	uc003ibq.2	ARSJ	0.183232	1.36732	7.46223	0.00224404
XLOC_003236	uc001fkt.4	ASH1L	34.5261	16.5847	0.480353	0.00224404
XLOC_041128	uc003uot.5	ASNS	22.9207	50.712	2.2125	0.00224404
XLOC_011051	uc001vsi.4	ATP11A	9.45848	3.34743	0.353908	0.0164883
XLOC_031714	uc003ftd.4	ATP13A4	0.129033	0.866812	6.71775	0.0041727
XLOC_020714	uc002lrn.4	ATP5D	203.815	131.85	0.64691	0.0291063
XLOC_017738	uc002hzq.4	ATP6V0A1	24.4585	38.6857	1.58169	0.0367595
XLOC_041751	uc003wzp.4	ATP6V1B2	36.8981	54.1998	1.4689	0.0241234
XLOC_043980	uc004bjc.4	ATP6V1G1	148.913	216.417	1.45331	0.0301739
XLOC_041147	uc003ush.4	AZGP1	45.7721	82.5169	1.80278	0.00224404
XLOC_013655	uc001zuc.4	B2M	59.8324	89.207	1.49095	0.0385408
XLOC_015012	uc032cwk.1	B2M	11.3395	18.3471	1.61798	0.0336152
XLOC_021069	uc002nhl.2	B3GNT3	4.19441	1.86589	0.444852	0.00224404
XLOC_044394	uc003zsg.3	B4GALT1	110.787	161.663	1.45922	0.0419658
XLOC_032444	uc003hvx.4	BANK1	2.04	0.752047	0.36865	0.00224404
XLOC_001286	uc001fpo.4	BCAN	0.023205	1.23238	53.1084	0.00224404
XLOC_002831	uc001dpx.6	BCAR3	10.0744	20.1332	1.99845	0.0152861
XLOC_031553	uc003fem.5	BCHE	21.7273	1.01895	0.0468972	0.00224404
XLOC_041110	uc003unf.2	BET1	22.0856	37.3395	1.69067	0.0041727
XLOC_031370	uc003epn.3	BFSP2	7.80718	2.59677	0.332613	0.00584811
XLOC_029536	uc003bqf.4	BHLHE40	31.8311	50.7334	1.59383	0.0209012
XLOC_028832	uc003bdk.3	BIK	5.04549	1.63908	0.32486	0.00224404
XLOC_025841	uc002tns.3	BIN1	0.90284	1.90686	2.11207	0.0401592
XLOC_041806	uc003xex.2	BNIP3L	25.9556	39.6223	1.52654	0.0392707
XLOC_019204	uc002izk.3	BRIP1	4.4492	7.1554	1.60824	0.0309771
XLOC_005808	uc001lti.5	BRSK2	1.11035	0.40039	0.360598	0.0385408
XLOC_029822	uc003cxe.5	BSN	5.02694	0.0478328	0.00951529	0.00224404
XLOC_006711	uc001pgo.4	C11orf70	4.92251	10.3856	2.10982	0.045093
XLOC_012246	uc001yff.6	C14orf132	2.0975	5.10527	2.43398	0.0367595
XLOC_014683	uc002avy.4	C15orf59	1.66892	8.08235	4.84286	0.00224404
XLOC_019980	uc002kzc.4	C18orf21	18.8843	9.47786	0.501891	0.00224404
XLOC_003657	uc021pik.4	C1orf132	0.371642	40.1077	107.92	0.00224404
XLOC_002627	uc001cyl.4	C1orf168	1.49108	3.6737	2.46378	0.00224404
XLOC_029202	uc003aqx.2	C1QTNF6	7.73999	14.6016	1.88651	0.00224404
XLOC_024923	uc002vrl.5	C2orf72	5.90965	11.875	2.00943	0.00224404
XLOC_033878	uc003jdc.3	C5orf38	54.5848	15.4989	0.283942	0.00224404
XLOC_034772	uc003mal.3	C5orf58	61.3674	8.83051	0.143896	0.00224404
XLOC_014580	uc002amc.4	CA12	112.184	187.682	1.67298	0.010202
XLOC_011316	uc001vcw.5	CAB39L	13.8045	6.66756	0.482999	0.00731706
XLOC_018040	uc002jft.3	CACNG4	20.9025	30.5379	1.46097	0.0367595
XLOC_041104	uc003umv.2	CALCR	0.598532	6.48976	10.8428	0.00224404
XLOC_018361	uc002fwt.4	CAMKK1	2.04611	3.25251	1.58961	0.047198
XLOC_036231	uc003ncb.4	CAP2	25.9171	38.3361	1.47918	0.0230635
XLOC_011032	uc001vra.4	CARKD	30.2614	17.8215	0.588919	0.00224404
XLOC_019047	uc002ind.4	CBX1	55.2618	91.6485	1.65844	0.00224404
XLOC_033735	uc003ixu.5	CCDC110	1.9271	4.26939	2.21545	0.0424029
XLOC_017452	uc002gyg.2	CCDC144NL-AS1	0.671012	0.116985	0.174341	0.00224404
XLOC_005551	uc031wsj.2	CCDC147-AS1	0.732357	1.93503	2.64219	0.047198
XLOC_045849	uc011mvj.2	CCDC160	0.910056	2.06905	2.27354	0.00731706
XLOC_018211	uc010dht.4	CCDC40	2.65243	5.27288	1.98794	0.0410376
XLOC_035160	uc003jnu.4	CCL28	4.21133	30.9225	7.34269	0.00224404
XLOC_035203	uc003jpv.4	CCNO	27.9388	12.6533	0.452893	0.00224404
XLOC_021236	uc002nzb.6	CD22	0.579716	1.27478	2.19897	0.0220952
XLOC_037841	uc032xhb.2	CD24	150.5	264.563	1.75789	0.00224404
XLOC_031194	uc003dwt.2	CD47	76.2818	188.52	2.47136	0.00224404
XLOC_035769	uc003lsc.4	CD74	6.6698	19.5361	2.92904	0.00224404
XLOC_045321	uc004cym.4	CDKL5	0.31877	0.834274	2.61717	0.0261235
XLOC_036496	uc003omm.5	CDKN1A	8.48085	23.3452	2.7527	0.00224404
XLOC_021373	uc002orc.3	CEACAM21	2.04964	0.875727	0.427259	0.00224404
XLOC_021208	uc002nup.4	CEBPG	13.8161	22.6484	1.63928	0.00224404
XLOC_024315	uc002tmb.5	CFAP221	1.00878	2.77283	2.7487	0.00224404
XLOC_013607	uc010uct.2	CHAC1	2.21837	4.87874	2.19925	0.0127595
XLOC_007518	uc001nwi.4	CHRM1	0.762181	0.144611	0.189733	0.03272
XLOC_024153	uc002svs.4	CIAO1	53.3578	31.32	0.586981	0.00224404
XLOC_021111	uc002nmv.4	CILP2	2.00695	0.327067	0.162967	0.00224404
XLOC_038009	uc003qip.3	CITED2	22.4881	48.491	2.1563	0.00224404
XLOC_031701	uc003fsh.4	CLDN1	62.9408	30.3566	0.482304	0.00224404
XLOC_033502	uc003iii.4	CLGN	0.478118	4.317	9.02915	0.00224404
XLOC_045031	uc004ckj.2	CLIC3	415.487	223.463	0.537834	0.00224404
XLOC_000307	uc001bjo.3	CLIC4	22.7103	39.1205	1.72259	0.00224404
XLOC_036484	uc003olc.3	CLPSL2	57.0731	28.1352	0.492968	0.0115216
XLOC_044415	uc003zup.2	CNTFR	6.71446	2.14416	0.319335	0.00224404
XLOC_002378	uc001btk.2	COL16A1	0.59177	2.63953	4.4604	0.0392707
XLOC_043976	uc011lxl.3	COL27A1	0.423157	2.32485	5.49406	0.00224404
XLOC_046459	uc004env.5	COL4A6	0.151167	0.639119	4.2279	0.0241234
XLOC_044181	uc004cfe.5	COL5A1	2.52875	0.611431	0.241792	0.0479213
XLOC_018704	uc002hgp.4	COPRS	47.7645	73.1825	1.53215	0.0209012
XLOC_015515	uc002dww.4	CORO1A	1.46773	0.379234	0.258381	0.00224404
XLOC_033083	uc003gxf.4	COX7B2	6.19173	2.39658	0.387061	0.0188634
XLOC_034814	uc003mcs.5	CPEB4	7.58598	12.5644	1.65627	0.0188634
XLOC_042199	uc003yhw.5	CPQ	4.58026	9.93518	2.16913	0.00224404
XLOC_003271	uc001fpr.4	CRABP2	361.669	680.628	1.88191	0.00224404
XLOC_032920	uc003giq.5	CRMP1	0.220249	1.18396	5.37555	0.00224404
XLOC_046714	uc033fah.1	CSAG1	20.4361	7.97435	0.390209	0.00877216
XLOC_000958	uc001dyt.3	CSF1	1.07055	2.65582	2.4808	0.0197213
XLOC_018625	uc060cwk.1	CTD-2008P7.9	0.556449	1.49248	2.68215	0.00224404
XLOC_021059	uc002ngm.2	CTD-2521M24.9	59.7162	38.0179	0.636643	0.0283048
XLOC_007026	uc001luc.2	CTSD	940.373	2389.19	2.54068	0.00224404
XLOC_022694	uc010eop.4	CTU1	5.83082	3.16347	0.542543	0.00584811
XLOC_019148	uc002ivd.3	CUEDC1	58.2162	96.6499	1.66019	0.045093
XLOC_005158	uc001jbf.5	CXCL12	104.54	207.837	1.98811	0.00224404
XLOC_014703	uc002ayp.4	CYP1A1	0.376458	1.22221	3.2466	0.00224404
XLOC_032830	uc003iyw.5	CYP4V2	0.954419	3.2564	3.41192	0.00224404
XLOC_000590	uc001cqt.3	CYP4X1	1.08675	3.65988	3.36773	0.00224404
XLOC_039349	uc011jaz.3	DAXX	0.698358	0.296977	0.42525	0.0424029
XLOC_017046	uc002fqe.2	DBNDD1	35.5644	20.2836	0.570334	0.0392707
XLOC_001777	uc001hoj.4	DEGS1	36.7601	66.3414	1.80471	0.0127595
XLOC_042313	uc003yow.6	DEPTOR	7.82578	12.2239	1.562	0.03272
XLOC_017973	uc002ixn.3	DHX40	20.4228	30.9742	1.51665	0.0127595
XLOC_006650	uc031yah.1	DISC1FP1	14.3818	3.8018	0.264348	0.00224404
XLOC_004348	uc001jjr.4	DKK1	32.6688	1.44845	0.0443374	0.00224404
XLOC_019092	uc002ipy.3	DLX3	8.14282	15.7299	1.93175	0.00224404
XLOC_042043	uc003xvs.2	DNAJC5B	0.816881	5.89383	7.21504	0.00224404
XLOC_000729	uc001dcd.3	DNAJC6	2.75202	4.8834	1.77448	0.0115216
XLOC_026777	uc002wyc.3	DNMT3B	9.42257	5.96917	0.633497	0.00731706
XLOC_020399	uc002kwk.5	DSC2	7.09433	4.58752	0.646646	0.0250719
XLOC_027959	uc002ywt.5	DSCR8	15.8755	8.87592	0.559095	0.0361487
XLOC_019947	uc002kwu.5	DSG2	30.3304	15.4331	0.508833	0.00224404
XLOC_006248	uc001nnr.3	DTX4	0.500292	1.42056	2.83946	0.00584811
XLOC_013665	uc001zus.3	DUOX1	0.108656	1.3014	11.9772	0.00224404
XLOC_035902	uc003mbv.3	DUSP1	7.99271	12.6946	1.58827	0.045093
XLOC_003730	uc001hmy.3	DUSP10	1.67694	3.28385	1.95824	0.0230635
XLOC_018955	uc002ied.5	DUSP3	29.7453	53.2911	1.79158	0.010202
XLOC_045967	uc004fhx.5	DUSP9	3.08937	1.61952	0.524223	0.0309771
XLOC_017952	uc010wnn.2	DYNLL2	20.0778	33.4815	1.66759	0.00224404
XLOC_015964	uc002ffo.3	DYNLRB2	0.261163	1.49949	5.74159	0.0485698
XLOC_015805	uc002erz.4	E2F4	57.6552	32.4454	0.562749	0.00224404
XLOC_011318	uc001vdg.5	EBPL	110.953	63.3044	0.570551	0.00224404
XLOC_001248	uc001fhc.4	EFNA4	61.627	42.065	0.682574	0.0492734
XLOC_006094	uc001mvr.3	EHF	68.5891	103.323	1.50641	0.0230635
XLOC_000417	uc009vuc.4	EIF3I	210.846	137.222	0.650816	0.00877216
XLOC_021308	uc002oiz.2	EIF3K	349.284	219.702	0.629007	0.010202
XLOC_027408	uc002xbv.3	EIF6	368.11	253.17	0.687756	0.043368
XLOC_040613	uc031swj.3	ELFN1-AS1	6.96356	2.38648	0.34271	0.0197213
XLOC_009005	uc001teo.2	ELK3	6.13762	2.94761	0.480253	0.0250719
XLOC_022053	uc002msd.2	ELOF1	62.7732	40.3279	0.642438	0.0291063
XLOC_037246	uc003mzp.5	ELOVL2	31.9185	4.96795	0.155645	0.00224404
XLOC_019981	uc002kzk.4	ELP2	52.5538	22.9219	0.436161	0.00224404
XLOC_035173	uc003jom.4	EMB	4.7721	0.246783	0.0517137	0.00224404
XLOC_036583	uc003oxy.4	ENPP4	4.54555	8.23846	1.81242	0.00224404
XLOC_037619	uc003oxz.2	ENPP5	6.96671	11.2228	1.61092	0.0424029
XLOC_044752	uc004bdz.3	EPB41L4B	5.85159	9.75743	1.66748	0.00224404
XLOC_026356	uc002vmq.4	EPHA4	6.29236	1.02365	0.162681	0.00224404
XLOC_032323	uc003hie.2	EREG	9.83266	0.225042	0.0228872	0.00224404
XLOC_019236	uc002jdz.3	ERN1	3.09212	5.78033	1.86937	0.0250719
XLOC_011298	uc001vbn.3	ESD	130.613	83.6874	0.640728	0.00731706
XLOC_016799	uc002evq.2	ESRP2	327.541	77.442	0.236435	0.00224404
XLOC_031672	uc003fpz.4	ETV5	0.935676	0.151419	0.161828	0.00224404
XLOC_042468	uc003zau.4	EXOSC4	78.1543	42.0292	0.537772	0.00224404
XLOC_026932	uc002xsm.3	EYA2	1.88201	6.06648	3.2234	0.00224404
XLOC_002337	uc001bpi.3	EYA3	4.26436	2.76663	0.64878	0.0241234
XLOC_004994	uc001imx.3	FAM107B	9.01928	21.8606	2.42376	0.00224404
XLOC_003510	uc001gra.5	FAM129A	1.03916	7.70115	7.41094	0.00224404
XLOC_032828	uc003iyt.5	FAM149A	0.289697	0.81738	2.8215	0.0392707
XLOC_040169	uc011klf.3	FAM185A	2.83688	4.93576	1.73986	0.0361487
XLOC_033599	uc003ipp.5	FAM198B	2.60333	5.54234	2.12894	0.0341779
XLOC_003833	uc001hui.3	FAM89A	1.03543	6.44331	6.22283	0.00224404
XLOC_022082	uc002mvs.3	FARSA	92.612	50.5866	0.546221	0.00731706
XLOC_043219	uc003yqr.4	FBXO32	16.3463	31.921	1.9528	0.0250719
XLOC_027200	uc002wmq.4	FERMT1	8.68831	4.92579	0.566945	0.0041727
XLOC_025738	uc002tcv.4	FHL2	12.9514	50.3945	3.89105	0.00224404
XLOC_002459	uc001cck.4	FHL3	4.58812	2.57116	0.560395	0.0367595
XLOC_044939	uc004bzz.4	FIBCD1	35.9039	10.2035	0.284189	0.00224404
XLOC_017726	uc002hxv.3	FKBP10	79.8834	35.5357	0.444845	0.00224404
XLOC_000864	uc001dpv.4	FNBP1L	15.2757	24.4755	1.60225	0.00224404
XLOC_045552	uc004duo.4	FOXR2	4.03585	0.199379	0.049402	0.00224404
XLOC_010736	uc001uwv.4	FREM2	0.661109	0.170068	0.257247	0.00224404
XLOC_044585	uc004amq.1	FRMD3	0.154742	0.909997	5.88074	0.00731706
XLOC_002279	uc001bie.5	FUCA1	9.81435	15.7047	1.60018	0.00877216
XLOC_046184	uc004dgc.4	FUNDC1	25.3019	37.5505	1.4841	0.0424029
XLOC_037875	uc003pvh.3	FYN	0.493359	1.42161	2.88149	0.00224404
XLOC_007799	uc001pce.4	FZD4	4.35557	6.66413	1.53002	0.0220952
XLOC_042257	uc003ylh.4	FZD6	8.88009	0.0617951	0.00695884	0.00224404
XLOC_039961	uc003tyb.4	FZD9	2.55293	1.16765	0.457376	0.0351953
XLOC_007759	uc001ozg.4	GAB2	5.98253	17.5105	2.92694	0.00224404
XLOC_046708	uc010ntk.2	GABRA3	1.54269	0.39423	0.255547	0.0392707
XLOC_014240	uc001zaz.5	GABRB3	3.21819	1.0001	0.310765	0.00224404
XLOC_006457	uc001oob.4	GAL	7.3065	2.02108	0.276614	0.0041727
XLOC_019977	uc002kza.3	GALNT1	24.8879	15.5054	0.62301	0.00584811
XLOC_043897	uc004ayz.3	GALNT12	0.38872	1.6385	4.21512	0.0041727
XLOC_032773	uc003isz.4	GALNT7	6.82481	10.9275	1.60114	0.0291063
XLOC_011571	uc001vud.4	GAS6	31.6625	19.706	0.622377	0.0164883
XLOC_014439	uc001zvc.4	GATM	6.68592	3.3766	0.505031	0.0041727
XLOC_021083	uc002niv.2	GDF15	11.1043	61.7877	5.5643	0.00224404
XLOC_025511	uc002sfh.4	GFPT1	14.2113	29.0043	2.04093	0.045093
XLOC_005587	uc001lci.4	GFRA1	7.36719	1.55635	0.211254	0.00224404
XLOC_027437	uc002xgr.5	GHRH	6.40928	0	0	0.00224404
XLOC_036902	uc003pyr.4	GJA1	1.5254	5.36498	3.5171	0.00224404
XLOC_042446	uc003yxx.4	GLI4	69.7764	34.5956	0.495807	0.00731706
XLOC_019252	uc002jfc.4	GNA13	23.2715	40.3369	1.73332	0.00224404
XLOC_035997	uc003mni.2	GNB2L1	2717.31	1618.22	0.595523	0.0197213
XLOC_040068	uc003und.4	GNG11	50.8257	91.1585	1.79355	0.00224404
XLOC_029869	uc003dfd.4	GNL3	187.79	50.543	0.269146	0.00224404
XLOC_044597	uc004aol.4	GOLM1	27.0542	60.8223	2.24816	0.00224404
XLOC_010955	uc001vlt.4	GPC6	4.51887	1.4906	0.329861	0.00224404
XLOC_046067	uc004cvw.4	GPM6B	1.6428	0.519084	0.315975	0.00584811
XLOC_039709	uc003swa.3	GPNMB	12.0086	28.0963	2.33968	0.00224404
XLOC_011942	uc001wzu.4	GPR137C	2.71746	5.39099	1.98383	0.00224404
XLOC_039806	uc003tfl.4	GPR141	0.145117	1.23737	8.52671	0.00224404
XLOC_018102	uc002jkp.4	GPRC5C	57.9484	138.491	2.3899	0.0115216
XLOC_034449	uc003ktu.4	GRAMD3	13.9926	21.0462	1.5041	0.0301739
XLOC_003888	uc001hys.4	GREM2	3.81069	9.15553	2.40259	0.00224404
XLOC_011563	uc001vtn.5	GRTP1	34.7815	22.1952	0.638132	0.0309771
XLOC_002908	uc001dyo.3	GSTM3	173.456	344.297	1.98492	0.00224404
XLOC_009884	uc001sgb.4	GTSF1	15.144	0	0	0.00224404
XLOC_010400	uc001ucz.4	HCAR1	11.7713	7.9488	0.67527	0.0341779
XLOC_009055	uc001tkj.5	HCFC2	6.46473	10.1573	1.57119	0.0464648
XLOC_029361	uc003bkg.4	HDAC10	39.1619	22.9871	0.586976	0.0115216
XLOC_004588	uc001khk.4	HECTD2	6.90978	10.8265	1.56684	0.0188634
XLOC_031295	uc003ehs.4	HEG1	3.897	8.22453	2.11048	0.00224404
XLOC_015731	uc002eke.3	HERPUD1	44.2241	81.2622	1.83751	0.0301739
XLOC_036917	uc003qad.4	HEY2	17.3125	6.34378	0.366428	0.00224404
XLOC_037471	uc003obw.4	HLA-DQB1	0.651173	2.26542	3.47898	0.00224404
XLOC_036462	uc003oit.4	HMGA1	94.9449	62.2234	0.655363	0.0424029
XLOC_003001	uc001eid.4	HMGCS2	0.517456	8.08689	15.6282	0.00224404
XLOC_028716	uc003ant.3	HMOX1	11.3418	75.089	6.62055	0.00224404
XLOC_039738	uc003syz.1	HOXA11-AS	23.4131	2.48825	0.106276	0.00224404
XLOC_019056	uc002inn.4	HOXB3	5.6398	11.3983	2.02105	0.0351953
XLOC_008700	uc010soq.3	HOXC12	1.13978	3.21659	2.82211	0.00224404
XLOC_010963	uc001vmw.4	HS6ST3	2.87232	1.20826	0.420656	0.00224404
XLOC_020811	uc002mcj.6	HSD11B1L	936.044	543.912	0.581075	0.0479213
XLOC_044868	uc004bpn.4	HSPA5	242.838	535.798	2.2064	0.00224404
XLOC_002606	uc001cwh.4	HSPB11	49.5052	97.8788	1.97714	0.00224404
XLOC_009196	uc001txb.4	HSPB8	18.6995	39.4675	2.11062	0.00224404
XLOC_030976	uc003czm.5	HYAL1	2.29165	0.667773	0.291394	0.0041727
XLOC_037758	uc003pjl.2	IBTK	15.674	23.4077	1.49341	0.0321646
XLOC_026751	uc002wwg.3	ID1	30.551	86.0264	2.81583	0.00224404
XLOC_002275	uc001bhh.5	ID3	14.204	51.9563	3.65786	0.00224404
XLOC_036239	uc003ncw.5	ID4	0.266455	2.86908	10.7676	0.0188634
XLOC_026270	uc002vcs.5	IDH1	19.5725	32.5244	1.66174	0.00224404
XLOC_002332	uc001bon.2	IFI6	55.3771	13.9816	0.25248	0.00224404
XLOC_005773	uc001lox.5	IFITM2	204.156	86.3077	0.422754	0.00224404
XLOC_040214	uc003vgh.4	IFRD1	16.6868	28.2818	1.69486	0.0459113
XLOC_017705	uc002hus.4	IGFBP4	245.976	404.513	1.64452	0.00584811
XLOC_008684	uc001sbu.2	IGFBP6	2.04118	5.44631	2.66822	0.0367595
XLOC_003316	uc001fup.3	IGSF9	14.6712	9.33742	0.636446	0.00731706
XLOC_010177	uc001tfv.5	IKBIP	7.54748	13.3025	1.76251	0.0178142
XLOC_024196	uc002tbq.5	IL1R1	4.25742	2.58344	0.606809	0.0164883
XLOC_015230	uc002ctk.4	IL32	0.442249	4.67556	10.5722	0.00224404
XLOC_020429	uc002kyw.2	INO80C	24.9576	13.5794	0.544099	0.00731706
XLOC_045014	uc004cho.4	INPP5E	12.8546	8.48207	0.659847	0.0367595
XLOC_028671	uc003ajs.5	INPP5J	7.98755	13.4568	1.68472	0.03272
XLOC_011335	uc001vfj.4	INTS6	22.5412	13.0515	0.579006	0.0367595
XLOC_030715	uc003bxt.4	IQSEC1	13.0468	8.94536	0.685636	0.047198
XLOC_022554	uc002pds.2	IRF2BP1	25.8096	17.3454	0.672052	0.0464648
XLOC_034953	uc003jda.4	IRX2	34.8197	7.17749	0.206133	0.00224404
XLOC_000017	uc001acj.5	ISG15	12.1089	2.29384	0.189434	0.00224404
XLOC_024548	uc002uho.2	ITGA6	6.00524	12.3454	2.05577	0.00877216
XLOC_025999	uc010fou.4	ITGB6	1.74016	0.611341	0.351313	0.0376839
XLOC_026595	uc002wid.4	ITPA	96.1261	59.9602	0.623766	0.0197213
XLOC_001204	uc001fau.4	IVL	1.33951	3.21077	2.39697	0.00224404
XLOC_040373	uc011kqy.2	JHDM1D-AS1	5.35248	11.3876	2.12754	0.00224404
XLOC_027481	uc002xli.2	JPH2	1.20533	13.6271	11.3057	0.00224404
XLOC_006696	uc009ywu.5	JRKL	4.15382	6.26882	1.50917	0.0424029
XLOC_002635	uc001cze.4	JUN	13.7015	27.8713	2.03418	0.00224404
XLOC_023606	uc002rax.3	KCNF1	4.30749	13.1171	3.04518	0.00224404
XLOC_041479	uc003wib.4	KCNH2	1.59787	0.616689	0.385944	0.00584811
XLOC_026011	uc002uch.3	KCNH7	1.09571	0	0	0.0197213
XLOC_018080	uc002jir.4	KCNJ2	12.7696	0.0345526	0.00270585	0.0041727
XLOC_026898	uc002xmr.4	KCNK15	5.73277	1.721	0.300204	0.0479213
XLOC_005352	uc001jxm.4	KCNMA1	4.03517	22.9228	5.68075	0.00224404
XLOC_000511	uc001cgh.2	KCNQ4	1.98369	1.00026	0.504242	0.0127595
XLOC_023649	uc002rcv.4	KCNS3	3.98239	2.01102	0.504978	0.010202
XLOC_029911	uc003dkj.5	KCTD6	30.7193	60.184	1.95916	0.00224404
XLOC_044795	uc004bif.3	KIF12	4.66865	20.1415	4.3142	0.00224404
XLOC_003408	uc001ggv.4	KIFAP3	12.1407	18.6125	1.53307	0.0140355
XLOC_010112	uc001tav.4	KITLG	11.0739	49.5427	4.47383	0.0041727
XLOC_004930	uc001iha.4	KLF6	10.7077	17.8124	1.66351	0.0336152
XLOC_028912	uc003bmi.3	KLHDC7B	0.272627	1.01648	3.72846	0.0152861
XLOC_018894	uc002hyf.2	KLHL11	11.7534	19.903	1.69338	0.00731706
XLOC_022689	uc002puy.4	KLK10	7.03706	0.514858	0.0731638	0.00224404
XLOC_025634	uc002sso.1	KRCC1	8.14322	13.1493	1.61475	0.0127595
XLOC_018881	uc002hwu.2	KRT13	0.93629	3.42206	3.65491	0.0115216
XLOC_024428	uc002tvk.4	KYNU	39.5062	23.7307	0.600683	0.00224404
XLOC_010766	uc001uzf.4	LACC1	1.48049	0.622253	0.420302	0.0115216
XLOC_031644	uc003flh.5	LAMP3	1.59493	7.2113	4.52139	0.00224404
XLOC_026278	uc002ved.3	LANCL1	21.195	29.8997	1.4107	0.0459113
XLOC_017668	uc002hra.3	LASP1	60.52	99.376	1.64204	0.0041727
XLOC_044080	uc004bto.1	LCN2	1.55125	18.8545	12.1544	0.00224404
XLOC_011292	uc001vba.5	LCP1	8.49043	4.34239	0.511445	0.00224404
XLOC_009581	uc001rfd.4	LDHB	76.4147	2.41587	0.0316153	0.00224404
XLOC_002607	uc001cwm.3	LDLRAD1	0.623514	1.95662	3.13805	0.0140355
XLOC_019859	uc002ksb.4	LDLRAD4	12.9357	3.93144	0.303922	0.0261235
XLOC_033365	uc003hyt.3	LEF1	0.707525	3.16699	4.47615	0.00224404
XLOC_011235	uc001uxf.4	LHFP	5.93672	2.95839	0.498321	0.00224404
XLOC_000335	uc001bmj.4	LIN28A	11.2912	24.1253	2.13665	0.00224404
XLOC_019288	uc021ucl.1	LINC00511	0.9486	3.03891	3.20357	0.00224404
XLOC_022370	uc002ods.3	LINC00665	42.6178	27.1882	0.637954	0.0197213
XLOC_004272	uc001izy.4	LINC00839	0.385176	1.06519	2.76546	0.0140355
XLOC_031886	uc062twn.1	LINC00969	0.25918	1.00483	3.87696	0.00224404
XLOC_003083	uc001eqn.5	LINC01138	5.96273	2.8443	0.477013	0.010202
XLOC_010308	uc001tvk.1	LINC01234	2.05332	0.37606	0.183147	0.00224404
XLOC_016319	uc002daz.4	LITAF	42.9821	66.0406	1.53647	0.00731706
XLOC_000833	uc001dmi.4	LMO4	109.159	303.155	2.77719	0.00224404
XLOC_025705	uc002tal.4	LONRF2	1.54337	2.62153	1.69858	0.00224404
XLOC_014301	uc001zig.4	LPCAT4	19.6917	11.9051	0.604575	0.0152861
XLOC_007359	uc001ndn.5	LRP4	1.50086	0.528117	0.351876	0.0041727
XLOC_042163	uc003yev.2	LRRC69	5.06529	0.976308	0.192745	0.00224404
XLOC_017374	uc002gqa.5	LRRC75A-AS1	272.913	1168.8	4.28268	0.00224404
XLOC_032912	uc003ght.4	LYAR	34.7002	20.7499	0.597976	0.00224404
XLOC_022505	uc002owl.2	LYPD3	17.5724	9.87749	0.562103	0.00224404
XLOC_000294	uc001bht.4	LYPLA2	99.7812	58.9863	0.591156	0.0291063
XLOC_045957	uc004fhf.3	MAGEA1	20.9539	12.1326	0.579014	0.00224404
XLOC_046707	uc004ffk.4	MAGEA10	2.85368	0.481838	0.168848	0.00224404
XLOC_045951	uc004fgc.3	MAGEA12	15.806	6.44088	0.407496	0.00224404
XLOC_045949	uc033faf.1	MAGEA3	7.61567	0.794153	0.104279	0.00224404
XLOC_046716	uc033fan.1	MAGEA6	11.2862	0.565056	0.0500661	0.00224404
XLOC_000317	uc001bkm.3	MAN1C1	1.33923	3.6033	2.69058	0.00224404
XLOC_034366	uc003kou.3	MAN2A1	12.5298	19.2089	1.53306	0.0127595
XLOC_046181	uc004dfz.5	MAOB	0	1.15008	#DIV/0!	0.00224404
XLOC_013640	uc001zrt.4	MAP1A	0.310252	1.14498	3.69048	0.00224404
XLOC_031650	uc003fmc.3	MAP6D1	62.9878	115.121	1.82767	0.0283048
XLOC_033264	uc003hpo.4	MAPK10	3.57863	1.75406	0.490148	0.03272
XLOC_002392	uc001bvd.5	MARCKSL1	69.9396	46.0249	0.658066	0.0115216
XLOC_004640	uc001koj.5	MARVELD1	17.6375	11.174	0.633536	0.0273372
XLOC_045332	uc004dab.3	MBTPS2	21.9164	58.9706	2.69071	0.00224404
XLOC_028797	uc003ayz.4	MCHR1	1.60689	6.14359	3.82328	0.00224404
XLOC_035202	uc021xyp.2	MCIDAS	3.84585	1.02572	0.266708	0.00224404
XLOC_037538	uc003onu.2	MDGA1	1.14061	4.40648	3.86327	0.0464648
XLOC_012688	uc001wwj.6	MDGA2	0.790391	2.98952	3.78233	0.00224404
XLOC_006164	uc001nco.5	MDK	234.551	146.03	0.622594	0.00224404
XLOC_003251	uc001fnd.4	MEX3A	7.613	4.38561	0.576069	0.00224404
XLOC_000495	uc001ceu.5	MFSD2A	3.79144	1.8755	0.494667	0.0424029
XLOC_011879	uc001wux.4	MIA2	24.8483	38.5277	1.55052	0.010202
XLOC_007819	uc031yak.1	MIR1261	16.6707	4.26719	0.255969	0.00224404
XLOC_001692	uc010psk.2	MIR205	7.69192	3.29214	0.428	0.043368
XLOC_003927	uc021pma.1	MIR3916	7.17708	22.165	3.0883	0.00224404
XLOC_040065	uc022ahl.1	MIR4652	16.649	23.7479	1.42639	0.0479213
XLOC_027817	uc032puv.1	MIR99AHG	11.4559	1.52935	0.133499	0.00224404
XLOC_020692	uc002lpo.4	MISP	20.5074	13.1007	0.638828	0.0188634
XLOC_013386	uc001ywh.5	MKRN3	9.95688	3.5086	0.352379	0.00224404
XLOC_005076	uc001itx.5	MKX	8.49674	3.1208	0.367294	0.00224404
XLOC_019132	uc002iui.4	MMD	13.9706	21.7281	1.55527	0.0385408
XLOC_043023	uc003yeb.5	MMP16	0.62567	1.70043	2.71777	0.00877216
XLOC_023798	uc010fak.3	MORN2	11.9875	18.7443	1.56365	0.0367595
XLOC_005079	uc001iua.2	MPP7	38.4448	72.1817	1.87754	0.00224404
XLOC_007271	uc001msq.4	MPPED2	3.08901	11.1439	3.6076	0.00224404
XLOC_016112	uc002cgs.3	MRPL28	100.67	68.6749	0.682178	0.0392707
XLOC_001143	uc001euk.5	MRPS21	66.1077	36.0816	0.5458	0.00224404
XLOC_011247	uc001uxm.5	MRPS31	28.8543	17.2366	0.597367	0.0220952
XLOC_045148	uc033dmn.2	MT-CYB	5961.86	3681.73	0.617547	0.0424029
XLOC_027984	uc002yzh.5	MX1	14.5854	7.50298	0.514417	0.0188634
XLOC_042370	uc003ysh.2	MYC	17.4941	43.0564	2.4612	0.00224404
XLOC_017898	uc010wmr.3	MYCBPAP	0.351043	1.40348	3.99803	0.0164883
XLOC_021551	uc002prq.2	MYH14	17.2081	10.7239	0.623189	0.0140355
XLOC_018773	uc032fdu.2	MYO19	0.353428	0.927212	2.62348	0.0241234
XLOC_024658	uc002usq.3	MYO1B	4.5673	7.97475	1.74605	0.00584811
XLOC_025884	uc002tsw.5	MZT2A	84.5737	305.69	3.61448	0.00224404
XLOC_032135	uc003guy.5	N4BP2	1.82588	2.77356	1.51903	0.0361487
XLOC_003066	NA	NA	1.41025	0.554243	0.39301	0.0309771
XLOC_003978	NA	NA	0.611971	1.78401	2.91519	0.0140355
XLOC_005375	NA	NA	2.38428	6.31591	2.64898	0.00224404
XLOC_008136	NA	NA	0	1.0964	#DIV/0!	0.00224404
XLOC_008168	NA	NA	2.49485	0.213902	0.0857374	0.0164883
XLOC_013235	NA	NA	4.78452	0	0	0.00224404
XLOC_016143	NA	NA	5.26475	15.0772	2.8638	0.00224404
XLOC_019251	NA	NA	4.55432	8.73768	1.91855	0.00584811
XLOC_019505	NA	NA	0.951847	2.34619	2.46488	0.00224404
XLOC_019506	NA	NA	1.13736	2.99633	2.63446	0.00584811
XLOC_027806	NA	NA	10.8475	6.38887	0.588972	0.0361487
XLOC_028380	NA	NA	1.50617	0.115335	0.076575	0.010202
XLOC_031970	NA	NA	2.00043	4.8876	2.44327	0.00877216
XLOC_034804	NA	NA	0.748572	3.60218	4.81207	0.00224404
XLOC_036002	NA	NA	2.42266	0.316095	0.130474	0.00731706
XLOC_036019	NA	NA	1.30014	0	0	0.00224404
XLOC_036033	NA	NA	0.508121	4.61892	9.0902	0.00224404
XLOC_038032	NA	NA	4.5696	2.09837	0.459202	0.0164883
XLOC_038199	NA	NA	0.527743	1.17383	2.22425	0.010202
XLOC_038213	NA	NA	2.91342	1.45294	0.498706	0.0041727
XLOC_039954	NA	NA	25.9433	39.8844	1.53737	0.0188634
XLOC_042291	NA	NA	0.437523	1.2745	2.91299	0.0220952
XLOC_042808	NA	NA	1.14868	5.90287	5.13883	0.00224404
XLOC_043405	NA	NA	4.28051	2.4234	0.566147	0.0309771
XLOC_045104	NA	NA	2.42936	0	0	0.00224404
XLOC_045109	NA	NA	4.15096	1.90855	0.459785	0.00731706
XLOC_046350	uc004ebi.4	NAP1L2	0.360668	0.821691	2.27825	0.0241234
XLOC_021720	uc002qle.3	NAT14	33.5163	20.1033	0.599807	0.0309771
XLOC_031927	uc003geq.3	NAT8L	1.98889	1.20618	0.606459	0.0464648
XLOC_017761	uc010czd.4	NBR1	30.8481	51.2777	1.66226	0.0041727
XLOC_043124	uc003yke.4	NCALD	0.50442	1.14206	2.26411	0.010202
XLOC_014226	uc001ywk.4	NDN	17.9212	8.41607	0.469615	0.00224404
XLOC_001586	uc001gun.5	NEK7	23.2197	35.725	1.53856	0.00731706
XLOC_003269	uc001fpq.4	NES	0.307662	0.943512	3.06672	0.00224404
XLOC_017845	uc002imz.5	NFE2L1	55.7709	95.1127	1.70542	0.03272
XLOC_030463	uc003fio.3	NLGN1	2.28255	0.242721	0.106338	0.00224404
XLOC_014811	uc002bkz.4	NMB	5.42528	1.79471	0.330805	0.00224404
XLOC_015118	uc002cgz.4	NME4	125.746	81.2191	0.645898	0.0178142
XLOC_002001	uc001abz.5	NOC2L	75.3636	43.8877	0.582346	0.00224404
XLOC_009443	uc031yro.1	NOP2	15.1707	9.16741	0.604284	0.0410376
XLOC_026585	uc002wgh.4	NOP56	1198.62	212.852	0.177581	0.00224404
XLOC_024720	uc002uzb.4	NOP58	170.271	75.4501	0.443118	0.00224404
XLOC_045016	uc004chz.4	NOTCH1	11.9961	6.45451	0.538051	0.00224404
XLOC_041764	uc003xac.5	NPM2	3.10933	0.308048	0.0990721	0.00224404
XLOC_016821	uc002exp.5	NQO1	281.19	442.592	1.574	0.0209012
XLOC_034304	uc003kkj.4	NR2F1	87.4453	2.65793	0.0303953	0.00224404
XLOC_035428	uc003kkd.4	NR2F1-AS1	18.5885	1.61102	0.0866676	0.0152861
XLOC_001593	uc001gvb.5	NR5A2	1.66809	3.17072	1.90081	0.00731706
XLOC_045047	uc004cmo.3	NRARP	32.2348	20.9534	0.650024	0.0376839
XLOC_045050	uc004cmz.4	NSMF	31.1029	18.3747	0.590771	0.0140355
XLOC_024272	uc002tid.4	NT5DC4	0.0232698	3.33487	143.313	0.0127595
XLOC_017313	uc002glw.4	NTN1	22.3441	11.2756	0.504634	0.00224404
XLOC_005994	uc001mmu.2	NUCB2	67.8308	118.376	1.74517	0.0283048
XLOC_042644	uc033beu.2	NUDT18	4.95789	8.13232	1.64028	0.0283048
XLOC_016487	uc002dqd.2	NUPR1	122.248	272.537	2.22938	0.00224404
XLOC_017874	uc002ipa.4	NXPH3	11.2836	6.29309	0.55772	0.00584811
XLOC_010381	uc001tzj.3	OASL	1.3691	0.536566	0.391911	0.0127595
XLOC_005640	uc001lhp.4	OAT	51.715	89.3167	1.72709	0.00224404
XLOC_005211	uc001jie.4	OGDHL	3.75791	2.09457	0.557376	0.0152861
XLOC_022018	uc002mmp.4	OLFM2	6.61383	1.01774	0.153881	0.00224404
XLOC_044044	uc004bov.5	OLFML2A	3.54528	1.77749	0.501368	0.0250719
XLOC_001005	uc001eer.3	OLFML3	24.2742	79.3186	3.26761	0.00224404
XLOC_004658	uc057vjj.1	OLMALINC	73.5576	41.9022	0.569652	0.00224404
XLOC_006890	uc031yio.1	OR8G5	2.58314	0.846645	0.327758	0.0197213
XLOC_009371	uc001uki.3	P2RX2	16.5528	9.65651	0.583376	0.0341779
XLOC_007703	uc001ouz.5	P4HA3	0.624426	0.00716851	0.0114802	0.0127595
XLOC_002217	uc001baf.4	PADI2	6.81732	20.8712	3.0615	0.00224404
XLOC_045548	uc004duf.2	PAGE2	0.727397	0.0700314	0.0962767	0.0459113
XLOC_032757	uc003iru.3	PALLD	24.5639	56.7689	2.31107	0.00224404
XLOC_004242	uc031wcl.2	PARD3-AS1	1.90657	0	0	0.0341779
XLOC_042829	uc003xqx.6	PCMTD1	11.5047	18.6601	1.62195	0.00877216
XLOC_027976	uc002yyp.4	PCP4	16.666	42.7916	2.5676	0.00224404
XLOC_017928	uc002iul.5	PCTP	8.30421	16.1264	1.94195	0.00224404
XLOC_027998	uc002zbm.4	PDE9A	0.447711	1.31514	2.93748	0.00584811
XLOC_031049	uc003dkf.4	PDHB	62.6975	92.8675	1.4812	0.0291063
XLOC_015116	uc002cgo.2	PDIA2	4.77248	1.48143	0.310411	0.0492734
XLOC_030176	uc003egc.3	PDIA5	38.5875	65.8714	1.70707	0.0261235
XLOC_001076	uc001eoo.3	PDZK1	1.21047	8.42508	6.96017	0.00224404
XLOC_003047	uc001eoo.3	PDZK1	34.4883	319.082	9.25189	0.00224404
XLOC_018550	uc002grj.3	PEMT	45.9115	23.869	0.519892	0.0464648
XLOC_014857	uc002boi.5	PEX11A	5.42698	10.6658	1.96533	0.0140355
XLOC_022139	uc002nbf.5	PGLYRP2	1.98666	4.59398	2.31241	0.0424029
XLOC_010807	uc001vdb.4	PHF11	15.7377	9.08575	0.577324	0.0341779
XLOC_010069	uc058rcr.1	PHLDA1	2.06964	15.993	7.72743	0.00224404
XLOC_004988	uc001ime.4	PHYH	40.2412	73.3007	1.82153	0.00224404
XLOC_040450	uc003wcf.2	PIP	1037.22	3446.91	3.32322	0.00224404
XLOC_007620	uc001olx.3	PITPNM1	18.7086	8.32703	0.445091	0.0443277
XLOC_010403	uc001uej.2	PITPNM2	1.25372	0.637428	0.508429	0.03272
XLOC_029139	uc003aka.4	PLA2G3	3.48923	1.45799	0.417854	0.0230635
XLOC_025998	uc002ube.3	PLA2R1	1.26214	3.46981	2.74915	0.0250719
XLOC_031506	uc062pff.1	PLCH1	5.44804	3.66896	0.673446	0.0410376
XLOC_030103	uc003dxz.3	PLCXD2	0.743069	2.07733	2.79561	0.0385408
XLOC_004761	uc001lar.3	PLEKHS1	0.710896	0.312468	0.439541	0.0492734
XLOC_035230	uc003jrn.4	PLK2	203.166	472.763	2.32698	0.0283048
XLOC_012894	uc001xor.2	PNMA1	34.9585	57.7411	1.6517	0.0041727
XLOC_041367	uc003vqw.5	PODXL	2.78528	1.37809	0.494776	0.00731706
XLOC_046390	uc004eer.3	POF1B	1.58213	2.70874	1.71208	0.0209012
XLOC_010677	uc001uro.4	POLR1D	84.531	51.3253	0.607177	0.0230635
XLOC_041770	uc003xbl.4	POLR3D	14.5043	8.27613	0.570598	0.0291063
XLOC_010687	uc001usf.4	POMP	94.4146	63.5083	0.672653	0.0336152
XLOC_041115	uc003unt.4	PON3	7.1268	14.0779	1.97535	0.00224404
XLOC_001630	uc001gyz.3	PPFIA4	1.12661	0.219006	0.194394	0.0127595
XLOC_007536	uc001nza.4	PPP1R14B	122.207	74.3065	0.608038	0.00731706
XLOC_017681	uc002hrz.4	PPP1R1B	0.251813	0.795062	3.15735	0.0261235
XLOC_024620	uc002uop.3	PPP1R1C	0.25134	1.12905	4.49212	0.00584811
XLOC_041165	uc003uuy.2	PPP1R35	53.207	31.5538	0.593039	0.0341779
XLOC_023608	uc002rbc.5	PQLC3	27.6966	50.5955	1.82678	0.0152861
XLOC_027543	uc002xtw.2	PREX1	34.9473	78.505	2.24638	0.00224404
XLOC_000811	uc001dji.4	PRKACB	6.37704	10.1702	1.59482	0.00731706
XLOC_018032	uc002jfp.2	PRKCA	0.631166	1.98447	3.14413	0.0164883
XLOC_046026	uc010nde.4	PRKX	12.3218	2.79924	0.227178	0.00224404
XLOC_026808	uc002xbt.5	PROCR	12.6252	5.1381	0.406972	0.00224404
XLOC_039752	uc003tac.1	PRR15	5.26795	9.83093	1.86618	0.0115216
XLOC_043774	uc004ala.5	PSAT1	1.83216	3.2286	1.76218	0.0291063
XLOC_022502	uc002owd.5	PSG9	2.27214	6.47721	2.85071	0.00224404
XLOC_000139	uc001ash.5	PTCHD2	0.260465	1.24755	4.7897	0.00877216
XLOC_043849	uc004auf.2	PTPDC1	3.35592	5.32828	1.58773	0.0301739
XLOC_006178	uc001ngo.5	PTPRJ	6.4705	10.5292	1.62726	0.010202
XLOC_021930	uc002mbu.2	PTPRS	16.3793	11.2314	0.685707	0.047198
XLOC_029909	uc003djx.2	PXK	17.0495	30.4684	1.78706	0.0140355
XLOC_006733	uc001pjt.4	RAB39A	1.26051	0.211038	0.167423	0.00224404
XLOC_046754	uc004fne.5	RAB39B	0.184867	0.671093	3.63014	0.00224404
XLOC_029204	uc003arc.5	RAC2	15.5002	6.35985	0.410308	0.00224404
XLOC_044288	uc003zjr.4	RANBP6	8.37116	12.9572	1.54784	0.0197213
XLOC_011574	uc001vui.4	RASA3	5.47298	2.79669	0.510999	0.00224404
XLOC_028719	uc003anx.4	RASD2	0.657395	1.72376	2.62211	0.00224404
XLOC_007543	uc001oat.4	RASGRP2	3.4725	0.665298	0.19159	0.00224404
XLOC_010672	uc001urd.1	RASL11A	2.48263	0.995728	0.401078	0.0424029
XLOC_019898	uc002ktw.4	RBBP8	22.8356	57.7086	2.52713	0.00224404
XLOC_028247	uc002yub.5	RCAN1	26.1121	51.0974	1.95685	0.00224404
XLOC_007531	uc001nyc.3	RCOR2	3.70946	1.84349	0.49697	0.0283048
XLOC_004382	uc001jmt.3	REEP3	32.222	50.7422	1.57477	0.00731706
XLOC_011763	uc001whf.2	REM2	1.68663	0.732509	0.434303	0.0336152
XLOC_004278	uc001jak.2	RET	5.02013	9.07649	1.80802	0.00731706
XLOC_021849	uc002lua.5	REXO1	175.814	18.4158	0.104746	0.00224404
XLOC_036674	uc003pga.5	RIMS1	1.35357	0.341394	0.252217	0.00224404
XLOC_027493	uc002xms.4	RIMS4	10.1139	3.26978	0.323296	0.00224404
XLOC_025954	uc002txe.4	RND3	8.55746	14.5919	1.70517	0.0479213
XLOC_042733	uc003xjo.3	RNF122	1.619	0.693216	0.428175	0.03272
XLOC_019955	uc002kxf.2	RNF125	14.8529	6.40131	0.43098	0.00224404
XLOC_045736	uc004emk.4	RNF128	1.42539	4.15147	2.91252	0.00224404
XLOC_036236	uc003ncs.3	RNF144B	5.94725	15.9659	2.68459	0.00224404
XLOC_035832	uc003lxo.2	RNF145	17.6513	32.9967	1.86936	0.00584811
XLOC_045043	uc004clz.2	RNF208	27.0455	17.0039	0.628715	0.03272
XLOC_035930	uc003mek.2	RNF44	27.2293	16.9552	0.622682	0.00877216
XLOC_029982	uc003dpy.5	ROBO2	4.92415	2.15272	0.437176	0.00584811
XLOC_039895	uc003tsn.3	RP11-114G11.5	2.25004	4.82869	2.14605	0.00224404
XLOC_030336	uc062ows.1	RP11-206M11.7	67.7957	31.8088	0.469186	0.00224404
XLOC_006565	uc058frt.1	RP11-21L23.2	1.16274	2.86481	2.46384	0.00224404
XLOC_011347	uc058xgv.1	RP11-245D16.4	4.65625	2.03553	0.437161	0.0385408
XLOC_044604	uc010mqg.6	RP11-276H19.2	1.19011	2.90949	2.44472	0.00224404
XLOC_013805	uc059kcl.1	RP11-321G12.1	3.1384	8.23923	2.6253	0.00224404
XLOC_033711	uc003ivr.4	RP11-367N14.2	0	0.750529	#DIV/0!	0.03272
XLOC_012685	uc059bee.1	RP11-369C8.1	3.88989	0.273225	0.0702398	0.00584811
XLOC_035745	uc003lpb.3	RP11-373N22.3	0.140734	2.48722	17.6732	0.00224404
XLOC_030803	uc062hut.1	RP11-384L8.1	0.998457	1.83496	1.8378	0.0485698
XLOC_006367	uc058dga.1	RP11-399J13.2	2.98771	1.23377	0.412948	0.0336152
XLOC_042841	uc003xrj.1	RP11-400K9.4	1.22652	3.62678	2.95697	0.00224404
XLOC_006979	uc058jja.1	RP11-469N6.1	0.656716	0	0	0.00224404
XLOC_016480	uc002dpc.1	RP11-57A19.2	2.92212	1.19636	0.409415	0.00224404
XLOC_006677	uc058gos.1	RP11-680H20.2	1.70663	0.241291	0.141384	0.010202
XLOC_002647	uc031ucg.2	RP11-776H12.1	0.818	0	0	0.00224404
XLOC_006721	uc058gvx.1	RP11-817J15.3	0.271193	5.45933	20.1308	0.00224404
XLOC_006291	uc001nry.4	RP11-855O10.2	1.56885	3.17011	2.02066	0.0376839
XLOC_042922	uc064nmx.1	RP11-865I6.2	194.778	100.045	0.513636	0.00224404
XLOC_037288	uc003ncv.1	RP4-625H18.2	0.622064	4.99112	8.02348	0.00224404
XLOC_027294	uc061vuf.1	RP5-984P4.6	0.294034	0.779972	2.65266	0.00877216
XLOC_044881	uc004bqy.3	RPL12	1779.55	1159.18	0.651389	0.0341779
XLOC_016085	uc002fnm.3	RPL13	3405.56	2109.04	0.619293	0.0336152
XLOC_031576	uc003fhc.5	RPL22L1	126.794	56.8937	0.44871	0.00224404
XLOC_030996	uc003dcs.4	RPL29	955.893	544.485	0.569609	0.00224404
XLOC_032479	uc003hza.4	RPL34	843.68	545.869	0.64701	0.010202
XLOC_020434	uc002kze.2	RPRD1A	22.5066	11.713	0.520425	0.00224404
XLOC_021528	uc002pob.3	RPS11	1552.93	1046.2	0.673694	0.03272
XLOC_014788	uc002bhr.2	RPS17	0.702478	0.282949	0.402787	0.0188634
XLOC_027072	uc002ycr.4	RPS21	3131.48	1727.54	0.551669	0.00224404
XLOC_008755	uc001sjf.4	RPS26	348.51	218.638	0.627351	0.0115216
XLOC_021795	uc002qsn.4	RPS5	920.259	590.267	0.641414	0.00731706
XLOC_037792	uc003pnd.5	RRAGD	3.14595	6.54569	2.08067	0.0291063
XLOC_017757	uc002ici.1	RUNDC1	12.0023	17.7525	1.47909	0.0392707
XLOC_036581	uc003oxt.5	RUNX2	2.08582	4.23963	2.0326	0.0197213
XLOC_021510	uc002plr.2	RUVBL2	119.921	80.878	0.674427	0.0250719
XLOC_000947	uc001dwu.3	SARS	56.0058	84.2719	1.5047	0.03272
XLOC_037031	uc003qme.2	SASH1	6.19151	2.79001	0.450619	0.00224404
XLOC_015476	uc002dpd.3	SBK1	6.88107	4.07554	0.592283	0.00584811
XLOC_009456	uc001qsg.3	SCARNA12	72.726	38.0544	0.523257	0.00224404
XLOC_045320	uc004cyb.5	SCML1	4.24268	2.1102	0.497374	0.0041727
XLOC_032606	uc003iib.2	SCOC	37.7012	57.4443	1.52367	0.0115216
XLOC_017939	uc002iuv.5	SCPEP1	21.8862	37.8183	1.72795	0.0376839
XLOC_007146	uc001mhi.3	SCUBE2	32.1871	11.0225	0.342451	0.00224404
XLOC_009025	uc001thn.4	SCYL2	38.2048	58.1529	1.52214	0.00877216
XLOC_042198	uc003yhv.2	SDC2	10.8412	48.4501	4.46907	0.00224404
XLOC_042014	uc003xtn.3	SDCBP	19.5123	39.1306	2.00543	0.00224404
XLOC_003006	uc031unv.2	SEC22B	6.52116	10.126	1.55279	0.0464648
XLOC_033411	uc003ich.5	SEC24D	9.05564	19.84	2.1909	0.00224404
XLOC_012970	uc001xvo.5	SEL1L	27.0151	45.3424	1.67841	0.00224404
XLOC_029138	uc021wnx.2	SELM	40.8884	67.0452	1.63971	0.0230635
XLOC_029836	uc003cyx.4	SEMA3B	2.65644	5.57662	2.09928	0.0485698
XLOC_021918	uc010dud.3	SEMA6B	6.09288	3.20065	0.52531	0.010202
XLOC_035155	uc011cpt.3	SEPP1	71.8291	121.174	1.68698	0.010202
XLOC_013032	uc001ycx.5	SERPINA1	9.75209	26.3835	2.70542	0.00224404
XLOC_012233	uc001ydk.5	SERPINA4	1.53845	3.97598	2.58441	0.00224404
XLOC_017184	uc002ftl.4	SERPINF1	7.66567	2.99481	0.390678	0.00584811
XLOC_006233	uc001nkp.2	SERPING1	2.339	0.811055	0.346753	0.0041727
XLOC_006548	uc001owr.4	SERPINH1	183.986	117.917	0.640902	0.0485698
XLOC_027970	uc002yxz.4	SH3BGR	17.2513	42.0962	2.44018	0.0127595
XLOC_036709	uc003piz.2	SH3BGRL2	1.46644	0.356865	0.243355	0.00224404
XLOC_018564	uc002gta.5	SHMT1	1399.78	65.9852	0.0471397	0.00224404
XLOC_004745	uc001kzl.5	SHOC2	58.9461	97.3194	1.65099	0.00224404
XLOC_031477	uc003eyi.4	SIAH2	76.9883	126.197	1.63917	0.0041727
XLOC_026578	uc002wfq.3	SIRPA	1.09617	2.688	2.45217	0.00224404
XLOC_025363	uc002ruo.4	SIX2	1.60724	0.376099	0.234003	0.0041727
XLOC_019049	uc002ini.2	SKAP1	5.15307	12.7022	2.46498	0.00224404
XLOC_040751	uc003syc.4	SKAP2	67.7582	28.8469	0.425733	0.00224404
XLOC_000049	uc001aja.5	SKI	12.6477	7.27888	0.57551	0.0209012
XLOC_034033	uc003jkc.3	SKP2	31.2752	20.7665	0.663993	0.0401592
XLOC_046739	uc004flp.4	SLC10A3	37.6956	24.6522	0.653981	0.0209012
XLOC_037198	uc003mvm.5	SLC22A23	15.1067	23.8721	1.58023	0.0197213
XLOC_028441	uc002zmp.2	SLC25A18	0.821444	2.59049	3.15358	0.00224404
XLOC_002888	uc001dvm.5	SLC25A24	17.4588	29.6664	1.69922	0.00224404
XLOC_003677	uc001hio.2	SLC30A1	5.16745	7.90532	1.52983	0.0197213
XLOC_037232	uc003myb.5	SLC35B3	7.13178	11.076	1.55305	0.0492734
XLOC_043367	uc003zcp.4	SLC39A4	78.7518	48.4876	0.615701	0.0309771
XLOC_020435	uc002kzj.3	SLC39A6	37.5171	22.9765	0.612427	0.045093
XLOC_002736	uc001dgt.3	SLC44A5	3.28119	0.174099	0.0530597	0.00224404
XLOC_024870	uc002vmo.5	SLC4A3	1.29531	0.435939	0.336552	0.00224404
XLOC_021071	uc002nhr.4	SLC5A5	2.56121	1.0796	0.42152	0.00224404
XLOC_029582	uc003bvy.2	SLC6A11	4.81273	1.71144	0.355607	0.00224404
XLOC_033482	uc062zqn.1	SLC7A11	0.939004	3.18817	3.39527	0.00224404
XLOC_017007	uc002fkm.4	SLC7A5	289.425	168.389	0.581805	0.00731706
XLOC_018107	uc002jlo.5	SLC9A3R1	528.611	823.903	1.55862	0.0309771
XLOC_017607	uc002hje.4	SLFN5	5.06122	12.676	2.50453	0.00224404
XLOC_010939	uc001vln.4	SLITRK5	0.67432	0.245659	0.364306	0.00224404
XLOC_013841	uc002aqj.4	SMAD3	8.64147	3.88299	0.449344	0.00224404
XLOC_046556	uc004eun.6	SMARCA1	10.0247	16.2189	1.61789	0.00584811
XLOC_045012	uc004chh.4	SNAPC4	10.4604	6.53229	0.624478	0.00731706
XLOC_004549	uc001keb.3	SNCG	43.4515	91.5834	2.10772	0.0041727
XLOC_039922	uc003tuj.3	SNORA22	12.2091	2.73991	0.224415	0.0041727
XLOC_031343	uc003emf.2	SNORA7B	29.176	3.98214	0.136487	0.00224404
XLOC_013401	uc001yxl.5	SNORD116-4	76.3465	7.99661	0.104741	0.00224404
XLOC_026571	uc002wes.4	SNPH	0.218757	0.929422	4.24865	0.0041727
XLOC_034104	uc003jpi.5	SNX18	12.8234	24.6033	1.91863	0.00224404
XLOC_032067	uc003gqz.4	SOD3	16.9334	32.6636	1.92895	0.00877216
XLOC_011215	uc001uvj.3	SOHLH2	15.5937	1.16136	0.0744762	0.00224404
XLOC_024244	uc002tfb.4	SOWAHC	1.80677	4.84389	2.68097	0.00224404
XLOC_018084	uc002jiw.4	SOX9	7.05539	30.9955	4.39317	0.00224404
XLOC_019287	uc002jiu.3	SOX9-AS1	0.0801896	1.03903	12.9572	0.00224404
XLOC_019121	uc002ita.4	SPAG9	23.9695	51.348	2.14222	0.0230635
XLOC_027552	uc002xuw.5	SPATA2	9.17374	5.97477	0.651291	0.0241234
XLOC_034646	uc003lpc.4	SPINK13	2.887	79.5188	27.5437	0.00224404
XLOC_034642	uc003low.2	SPINK5	0.709297	4.27255	6.02364	0.00224404
XLOC_003249	uc001fmv.4	SSR2	436.142	286.09	0.655956	0.0164883
XLOC_045459	uc004djb.2	SSX1	6.36663	0.158297	0.0248635	0.00224404
XLOC_043281	uc003yuk.3	ST3GAL1	6.13853	11.0152	1.79444	0.00224404
XLOC_000785	uc001dhi.4	ST6GALNAC5	0.836302	0.126329	0.151057	0.0197213
XLOC_009585	uc001rfo.4	ST8SIA1	1.37778	0.264516	0.191987	0.00877216
XLOC_035911	uc003mco.2	STC2	295.289	717.432	2.42959	0.00224404
XLOC_040048	uc003ujx.3	STEAP1	1.68143	8.47411	5.03982	0.0424029
XLOC_040049	uc003ujz.4	STEAP2	3.31544	6.97106	2.1026	0.0250719
XLOC_039224	uc011itv.3	STK19	1.04739	0.425843	0.406575	0.0041727
XLOC_037526	uc003omh.3	STK38	14.9048	21.8763	1.46774	0.0419658
XLOC_027674	uc002yfr.3	STMN3	3.19419	1.41969	0.44446	0.00224404
XLOC_036229	uc021ymc.1	STMND1	2.31996	6.1469	2.64957	0.00224404
XLOC_044831	uc004blh.5	STOM	29.2111	19.2576	0.659256	0.0230635
XLOC_045264	uc004cry.5	STS	0.673004	1.99025	2.95726	0.00224404
XLOC_012582	uc001wpt.5	STXBP6	4.05276	2.03062	0.501046	0.0261235
XLOC_001443	uc001giq.6	SUCO	21.2283	35.1906	1.65772	0.00584811
XLOC_044963	uc004cdb.6	SURF6	45.0886	26.2505	0.582198	0.0341779
XLOC_003744	uc001hnx.3	SUSD4	0.937606	5.62941	6.00403	0.00224404
XLOC_030810	uc003cfo.2	SUSD5	1.26338	0.511008	0.404477	0.00224404
XLOC_017562	uc002hgs.3	SUZ12	31.0298	56.7422	1.82864	0.00224404
XLOC_007336	uc001myq.3	SYT13	0.161434	0.917533	5.68364	0.00224404
XLOC_005817	uc001lue.2	SYT8	45.813	88.5597	1.93307	0.00731706
XLOC_016957	uc002fhm.4	TAF1C	71.8249	38.5206	0.536313	0.0178142
XLOC_006318	uc001nvc.4	TAF6L	3025.2	68.2932	0.0225748	0.00224404
XLOC_046375	uc004eda.4	TAF9B	30.8901	46.7481	1.51337	0.00584811
XLOC_018007	uc002jal.5	TANC2	2.19501	4.55419	2.07479	0.0115216
XLOC_042844	uc003xru.5	TCEA1	148.845	236.491	1.58884	0.00877216
XLOC_024065	uc002soy.4	TCF7L1	5.33752	10.4106	1.95046	0.00584811
XLOC_036517	uc003opg.3	TDRG1	1.71349	0.303136	0.176911	0.0152861
XLOC_032795	uc003ivd.2	TENM3	58.7942	32.4684	0.552238	0.00224404
XLOC_011071	uc001vtv.4	TFDP1	104.459	65.3196	0.625313	0.0197213
XLOC_028304	uc002zav.4	TFF3	121.055	355.053	2.93299	0.00224404
XLOC_041170	uc003uvv.2	TFR2	1.49292	0.466856	0.312713	0.0188634
XLOC_034533	uc003lbf.5	TGFBI	0.809188	0.199902	0.24704	0.0291063
XLOC_026505	uc002wbs.3	THAP4	47.0026	22.4971	0.478635	0.0443277
XLOC_013570	uc001zkh.4	THBS1	58.7907	160.425	2.72875	0.00224404
XLOC_021926	uc002mbi.5	TICAM1	10.6608	5.93009	0.556252	0.00224404
XLOC_030385	uc003fav.4	TIPARP	13.2371	22.7466	1.7184	0.00224404
XLOC_030253	uc003eph.5	TMEM108	1.7884	0.718624	0.401825	0.0152861
XLOC_000111	uc001apy.4	TMEM201	11.5864	5.74693	0.496007	0.00224404
XLOC_009076	uc001tmb.4	TMEM263	18.8602	30.5697	1.62086	0.0341779
XLOC_030711	uc003bxg.3	TMEM40	37.4348	12.4732	0.333198	0.00224404
XLOC_017890	uc002iqn.2	TMEM92	0.701232	4.82751	6.88433	0.00224404
XLOC_028307	uc002zbc.4	TMPRSS3	2.39389	7.53667	3.14829	0.0152861
XLOC_011497	uc001vot.5	TMTC4	14.9008	9.39192	0.630296	0.00877216
XLOC_020101	uc002lin.5	TNFRSF11A	0.579139	3.10093	5.35438	0.00224404
XLOC_002010	uc001ada.4	TNFRSF18	18.7977	6.66707	0.354675	0.00224404
XLOC_037627	uc003oyv.5	TNFRSF21	4.05582	8.30318	2.04723	0.00224404
XLOC_031589	uc003fid.3	TNFSF10	5.39381	9.25579	1.716	0.0140355
XLOC_005818	uc010qxe.2	TNNI2	17.9438	34.414	1.91788	0.0041727
XLOC_003576	uc001gwg.5	TNNT2	29.4937	15.245	0.51689	0.00877216
XLOC_019118	uc002isw.4	TOB1	187.511	334.388	1.7833	0.00224404
XLOC_020437	uc002kzw.3	TPGS2	82.8608	40.8639	0.493163	0.00224404
XLOC_026566	uc002wdm.4	TRIB3	48.386	73.6743	1.52264	0.0115216
XLOC_032689	uc003ing.3	TRIM2	0.887333	3.09571	3.48878	0.00224404
XLOC_036273	uc003nfm.5	TRIM38	0.471408	0.965883	2.04893	0.0178142
XLOC_042045	uc003xvu.4	TRIM55	0.096624	1.44586	14.9638	0.00224404
XLOC_005885	uc001mbc.3	TRIM6	3.47494	6.15086	1.77006	0.0127595
XLOC_006708	uc001pgk.4	TRPC6	15.0122	6.42754	0.428154	0.0127595
XLOC_046454	uc004enf.4	TSC22D3	11.059	16.8137	1.52036	0.0367595
XLOC_006564	uc001oxt.4	TSKU	21.5911	45.0135	2.08482	0.00224404
XLOC_039672	uc003stq.4	TSPAN13	303.724	582.105	1.91656	0.00224404
XLOC_040293	uc033ahb.2	TSPAN33	6.09933	13.7433	2.25325	0.00224404
XLOC_033306	uc003hub.4	TSPAN5	0.394615	1.34672	3.41274	0.00224404
XLOC_045532	uc004drw.4	TSPYL2	6.88975	12.3028	1.78567	0.0188634
XLOC_026105	uc002ulo.4	TTC30A	0.669426	1.21549	1.81572	0.0197213
XLOC_012066	uc001xmi.2	TTC9	7.77171	11.4411	1.47215	0.0241234
XLOC_005921	uc001mfy.4	TUB	0.476841	1.13591	2.38216	0.00224404
XLOC_019183	uc002ixw.3	TUBD1	7.73807	13.5575	1.75205	0.0197214
XLOC_017746	uc010wgr.3	TUBG2	14.1906	21.9201	1.54469	0.0273372
XLOC_011553	uc001vse.3	TUBGCP3	14.8906	9.40018	0.631283	0.0178142
XLOC_044226	uc004cla.5	UAP1L1	21.4109	32.1985	1.50384	0.0341779
XLOC_045002	uc004cgt.3	UBAC1	45.2782	28.5012	0.629468	0.0127595
XLOC_010980	uc001voa.5	UBAC2	55.1469	30.4815	0.552733	0.0041727
XLOC_022871	uc002qtl.5	UBE2M	67.6308	45.7394	0.67631	0.0401592
XLOC_014698	uc002axw.3	UBL7	77.7665	40.2726	0.517866	0.00731706
XLOC_035896	uc003mbp.2	UBTD2	12.3636	17.7453	1.43529	0.047198
XLOC_021020	uc002nbr.5	UCA1	373.647	0.870912	0.00233084	0.00224404
XLOC_027680	uc010gkn.4	UCKL1	157.567	23.5322	0.149347	0.00877216
XLOC_036781	uc003por.4	UFL1	21.0108	31.8273	1.51481	0.0140355
XLOC_043957	uc004bft.4	UGCG	69.6073	186.147	2.67425	0.00224404
XLOC_035113	uc003jjz.3	UGT3A2	0.408032	1.93596	4.74463	0.00224404
XLOC_034850	uc003mey.4	UNC5A	0.42121	1.03484	2.45683	0.03272
XLOC_004428	uc001jro.4	UNC5B	1.08205	5.1616	4.7702	0.00224404
XLOC_041609	uc033ayx.2	UPK3B	9.10505	2.98417	0.327749	0.00224404
XLOC_021052	uc002nfo.3	USE1	26.629	15.0477	0.565087	0.0140355
XLOC_045837	uc004euz.4	UTP14A	16.299	10.1988	0.625732	0.00224404
XLOC_018931	uc002icm.2	VAT1	49.0985	76.2143	1.55227	0.00584811
XLOC_002886	uc001dvj.2	VAV3	61.7873	99.5719	1.61153	0.0464648
XLOC_046040	uc004crs.3	VCX3A	2.09883	0.362566	0.172747	0.00877216
XLOC_045269	uc011mht.3	VCX3B	1.44926	0.353438	0.243875	0.0230635
XLOC_009742	uc001rql.4	VDR	11.1823	19.6708	1.7591	0.00224404
XLOC_010278	uc001tqx.5	VPS29	572.098	132.209	0.231095	0.00224404
XLOC_002986	uc001ehb.4	VTCN1	5.05263	17.7506	3.51314	0.00224404
XLOC_006887	uc001pzr.4	VWA5A	2.93522	6.46224	2.20162	0.00224404
XLOC_045714	uc004eke.4	WBP5	9.49931	16.7588	1.76421	0.00584811
XLOC_044788	uc004bhc.4	WDR31	4.04021	7.71871	1.91047	0.0291063
XLOC_024018	uc002slb.4	WDR54	29.0987	14.2575	0.48997	0.00224404
XLOC_014509	uc002acj.3	WDR72	2.55109	12.0333	4.71692	0.00224404
XLOC_009768	uc001rss.4	WNT10B	8.48836	4.23186	0.498549	0.0485698
XLOC_004660	uc001krb.4	WNT8B	0.66867	0.20593	0.30797	0.0464648
XLOC_006072	uc010rec.3	WT1-AS	2.42163	21.8566	9.02557	0.00731706
XLOC_045524	uc004dqe.4	XAGE2B	8.26612	2.22948	0.269713	0.00224404
XLOC_022868	uc002qtd.3	ZBTB45	18.7211	12.1058	0.646639	0.0115216
XLOC_020482	uc002ldb.4	ZBTB7C	0.665286	1.62365	2.44053	0.0283048
XLOC_029659	uc003ceh.4	ZCWPW2	0.377345	1.15492	3.06065	0.0309771
XLOC_020426	uc002kys.3	ZNF24	15.9043	10.5247	0.661752	0.0188634
XLOC_005185	uc001jex.3	ZNF488	0.757914	0.295136	0.389406	0.0188634
XLOC_022001	uc002mkn.1	ZNF558	14.5595	8.86625	0.608967	0.0492734
XLOC_021724	uc002qln.4	ZNF581	55.163	33.0225	0.598635	0.0419658
XLOC_016175	uc059peo.1	ZNF598	40.6964	24.3262	0.597748	0.0261235
XLOC_043975	uc004bic.4	ZNF618	0.716457	0.336976	0.470337	0.0401592
XLOC_042447	uc003yxy.5	ZNF696	9.33466	5.4829	0.58737	0.0459113
XLOC_042459	uc003yze.5	ZNF707	1.22842	0.300563	0.244674	0.00224404
XLOC_000761	uc001dfu.2	ZRANB2-AS2	0.689828	0.217161	0.314805	0.00224404
XLOC_020425	uc002kyl.5	ZSCAN30	5.15643	2.44701	0.474555	0.0341779
