# Supplementary material for: Chronic Inhibition of STAT3/STAT5 in Treatment-Resistant Human Breast Cancer Cell Subtypes: Convergence on the ROS/SUMO Pathway and Its Effects on xCT Expression and System xc- Activity
Source: PLoS One. 2016 Aug 11;11(8):e0161202. doi: 10.1371/journal.pone.0161202 (PMC4981357; doi:10.1371/journal.pone.0161202)
Supplement: S2 Table — (XLSX) [file pone.0161202.s002.xlsx]

## Sheet: MDA Enrichment
Gene Ontology Biological Processes (GO:BP)							KEGG Pathways
Term	Count	%	P-value	Fold-Enrichment	Benjamini		Term	Count	%	P-value	Fold-Enrichment	Benjamini		Insulin signaling pathway			Regulation of actin cytoskeleton			Pathways in cancer			Axon guidance			Focal adhesion			ECM-receptor interaction			TGF-beta signaling pathway			Pathogenic Escherichia coli infection			Arginine and proline metabolism			Colorectal cancer			Apoptosis			Lysosome
developmental process	659	18.7	0.04	1.1	0.48		Insulin signaling pathway	37	1	0.079	1.3	0.59		CBL	Cas-Br-M (murine) ecotropic retroviral transforming sequence		FGD1	FYVE, RhoGEF and PH domain containing 1		CKS1B	CDC28 protein kinase regulatory subunit 1B		EPHA4	EPH receptor A4		RAP1A	RAP1A, member of RAS oncogene family		COL5A1	collagen, type V, alpha 1		E2F4	E2F transcription factor 4, p107/p130-binding		ROCK2	Rho-associated, coiled-coil containing protein kinase 2		NAGS	N-acetylglutamate synthase		SMAD3	SMAD family member 3		DFFB	DNA fragmentation factor, 40kDa, beta polypeptide (caspase-activated DNase)		ATP6V0D2	ATPase, H+ transporting, lysosomal 38kDa, V0 subunit d2
multicellular organismal development	603	17.1	0.033	1.1	0.44		Regulation of actin cytoskeleton	62	1.8	0.0076	1.4	0.22		RAPGEF1	Rap guanine nucleotide exchange factor (GEF) 1		IQGAP1	IQ motif containing GTPase activating protein 1		CBL	Cas-Br-M (murine) ecotropic retroviral transforming sequence		EPHA7	EPH receptor A7		RAPGEF1	Rap guanine nucleotide exchange factor (GEF) 1		COL6A1	collagen, type VI, alpha 1		ROCK2	Rho-associated, coiled-coil containing protein kinase 2		ARHGEF2	Rho/Rac guanine nucleotide exchange factor (GEF) 2		ALDH1B1	aldehyde dehydrogenase 1 family, member B1		APPL1	adaptor protein, phosphotyrosine interaction, PH domain and leucine zipper containing 1		DFFA	DNA fragmentation factor, 45kDa, alpha polypeptide		ATP6V0A1	ATPase, H+ transporting, lysosomal V0 subunit a1
protein modification process	308	8.7	0.096	1.1	0.69		Pathways in cancer	96	2.7	0.00045	1.4	0.043		ACACA	acetyl-Coenzyme A carboxylase alpha		IQGAP3	IQ motif containing GTPase activating protein 3		E2F2	E2F transcription factor 2		LIMK1	LIM domain kinase 1		ARHGAP5	Rho GTPase activating protein 5		COL6A2	collagen, type VI, alpha 2		SMAD3	SMAD family member 3		ARPC2	actin related protein 2/3 complex, subunit 2, 34kDa		ALDH18A1	aldehyde dehydrogenase 18 family, member A1		AXIN1	axin 1		FAS	Fas (TNF receptor superfamily, member 6)		ATP6V0A2	ATPase, H+ transporting, lysosomal V0 subunit a2
regulation of biosynthetic process	629	17.8	0.019	1.1	0.33		Axon guidance	38	1.1	0.028	1.4	0.32		CALM3	calmodulin 3 (phosphorylase kinase, delta); calmodulin 2 (phosphorylase kinase, delta); calmodulin 1 (phosphorylase kinase, delta)		LIMK1	LIM domain kinase 1		E2F3	E2F transcription factor 3		RASA1	RAS p21 protein activator (GTPase activating protein) 1		ROCK2	Rho-associated, coiled-coil containing protein kinase 2		COL6A3	collagen, type VI, alpha 3		SMAD6	SMAD family member 6		ARPC5	actin related protein 2/3 complex, subunit 5, 16kDa		ALDH3A2	aldehyde dehydrogenase 3 family, member A2		BIRC5	baculoviral IAP repeat-containing 5		FADD	Fas (TNFRSF6)-associated via death domain		CD63	CD63 molecule
regulation of cellular biosynthetic process	625	17.7	0.017	1.1	0.33		Focal adhesion	60	1.7	0.0038	1.4	0.17		EIF4EBP1	eukaryotic translation initiation factor 4E binding protein 1		ARHGEF12	Rho guanine nucleotide exchange factor (GEF) 12		FAS	Fas (TNF receptor superfamily, member 6)		ARHGEF12	Rho guanine nucleotide exchange factor (GEF) 12		ACTG1	actin, gamma 1		FN1	fibronectin 1		SMAD7	SMAD family member 7		ARPC5L	actin related protein 2/3 complex, subunit 5-like		ASL	argininosuccinate lyase		CTNNB1	catenin (cadherin-associated protein), beta 1, 88kDa		BIRC2	baculoviral IAP repeat-containing 2		NAGA	N-acetylgalactosaminidase, alpha-
regulation of nucleobase, nucleoside, nucleotide and nucleic acid metabolic process	597	16.9	0.021	1.1	0.35		ECM-receptor interaction	26	0.7	0.042	1.5	0.41		FASN	fatty acid synthase		ROCK2	Rho-associated, coiled-coil containing protein kinase 2		FADD	Fas (TNFRSF6)-associated via death domain		ROCK2	Rho-associated, coiled-coil containing protein kinase 2		BIRC2	baculoviral IAP repeat-containing 2		HSPG2	heparan sulfate proteoglycan 2		SMURF2	SMAD specific E3 ubiquitin protein ligase 2		ACTG1	actin, gamma 1		ASS1	argininosuccinate synthetase 1		CCND1	cyclin D1		BIRC3	baculoviral IAP repeat-containing 3		ASAH1	N-acylsphingosine amidohydrolase (acid ceramidase) 1
regulation of nitrogen compound metabolic process	603	17.1	0.017	1.1	0.32		TGF-beta signaling pathway	27	0.8	0.037	1.5	0.38		FBP1	fructose-1,6-bisphosphatase 1		TIAM1	T-cell lymphoma invasion and metastasis 1		GLI3	GLI family zinc finger 3		SRGAP2	SLIT-ROBO Rho GTPase activating protein 2		BIRC3	baculoviral IAP repeat-containing 3		HMMR	hyaluronan-mediated motility receptor (RHAMM)		ACVR2B	activin A receptor, type IIB		CTNNB1	catenin (cadherin-associated protein), beta 1, 88kDa		CKB	creatine kinase, brain		CYCS	cytochrome c, somatic		CAPN2	calpain 2, (m/II) large subunit		AP1M1	adaptor-related protein complex 1, mu 1 subunit
response to stress	358	10.1	0.066	1.1	0.6		Pathogenic Escherichia coli infection	18	0.5	0.082	1.5	0.56		GYS1	glycogen synthase 1 (muscle)		WASF1	WAS protein family, member 1		JAK1	Janus kinase 1		CXCR4	chemokine (C-X-C motif) receptor 4		CAPN2	calpain 2, (m/II) large subunit		ITGA10	integrin, alpha 10		AMH	anti-Mullerian hormone		CLDN1	claudin 1		GLUD1	glutamate dehydrogenase 1		EGFR	epidermal growth factor receptor (erythroblastic leukemia viral (v-erb-b) oncogene homolog, avian)		CYCS	cytochrome c, somatic		AP1M2	adaptor-related protein complex 1, mu 2 subunit
metabolic process	1627	46.1	8.1e-07	1.1	0.0005		Arginine and proline metabolism	17	0.5	0.082	1.5	0.58		IRS1	insulin receptor substrate 1		ARPC2	actin related protein 2/3 complex, subunit 2, 34kDa		RASSF5	Ras association (RalGDS/AF-6) domain family member 5		EFNA1	ephrin-A1		CTNNB1	catenin (cadherin-associated protein), beta 1, 88kDa		ITGA2	integrin, alpha 2 (CD49B, alpha 2 subunit of VLA-2 receptor)		BMP4	bone morphogenetic protein 4		EZR	hypothetical protein LOC100129652; ezrin		GOT1	glutamic-oxaloacetic transaminase 1, soluble (aspartate aminotransferase 1)		FZD1	frizzled homolog 1 (Drosophila)		ENDOD1	endonuclease domain containing 1		AP1S1	adaptor-related protein complex 1, sigma 1 subunit
regulation of RNA metabolic process	387	11	0.045	1.1	0.52		Colorectal cancer	27	0.8	0.024	1.5	0.35		IRS2	insulin receptor substrate 2		ARPC5	actin related protein 2/3 complex, subunit 5, 16kDa		SKP2	S-phase kinase-associated protein 2 (p45)		EFNB2	ephrin-B2		CAV2	caveolin 2		ITGA6	integrin, alpha 6		FST	follistatin		ITGB1	integrin, beta 1 (fibronectin receptor, beta polypeptide, antigen CD29 includes MDF2, MSK12)		GOT2	glutamic-oxaloacetic transaminase 2, mitochondrial (aspartate aminotransferase 2)		FZD2	frizzled homolog 2 (Drosophila)		IL1R1	interleukin 1 receptor, type I		AP1S3	adaptor-related protein complex 1, sigma 3 subunit
regulation of transcription, DNA-dependent	379	10.7	0.042	1.1	0.49		Apoptosis	28	0.8	0.021	1.5	0.37		PDE3B	phosphodiesterase 3B, cGMP-inhibited		ARPC5L	actin related protein 2/3 complex, subunit 5-like		SMAD3	SMAD family member 3		GNAI2	guanine nucleotide binding protein (G protein), alpha inhibiting activity polypeptide 2		COL5A1	collagen, type V, alpha 1		ITGAV	integrin, alpha V (vitronectin receptor, alpha polypeptide, antigen CD51)		INHBA	inhibin, beta A		PRKCA	protein kinase C, alpha		GAMT	guanidinoacetate N-methyltransferase		FZD5	frizzled homolog 5 (Drosophila)		IL1B	interleukin 1, beta		AP4E1	adaptor-related protein complex 4, epsilon 1 subunit
regulation of gene expression	611	17.3	0.01	1.1	0.25		Lysosome	38	1.1	0.0056	1.5	0.19		PIK3R1	phosphoinositide-3-kinase, regulatory subunit 1 (alpha)		ACTG1	actin, gamma 1		TRAF1	TNF receptor-associated factor 1		GNAI3	guanine nucleotide binding protein (G protein), alpha inhibiting activity polypeptide 3		COL6A1	collagen, type VI, alpha 1		ITGB1	integrin, beta 1 (fibronectin receptor, beta polypeptide, antigen CD29 includes MDF2, MSK12)		INHBB	inhibin, beta B		RHOA	ras homolog gene family, member A		LAP3	leucine aminopeptidase 3		FZD8	frizzled homolog 8 (Drosophila)		IRAK1	interleukin-1 receptor-associated kinase 1		CTSB	cathepsin B
primary metabolic process	1483	42	1.1e-06	1.1	0.00059		Bladder cancer	14	0.4	0.093	1.6	0.6		PIK3R2	phosphoinositide-3-kinase, regulatory subunit 2 (beta)		CSK	c-src tyrosine kinase		TRAF5	TNF receptor-associated factor 5		ITGB1	integrin, beta 1 (fibronectin receptor, beta polypeptide, antigen CD29 includes MDF2, MSK12)		COL6A2	collagen, type VI, alpha 2		ITGB3	integrin, beta 3 (platelet glycoprotein IIIa, antigen CD61)		ID1	inhibitor of DNA binding 1, dominant negative helix-loop-helix protein		ROCK1	similar to Rho-associated, coiled-coil containing protein kinase 1; Rho-associated, coiled-coil containing protein kinase 1		OAT	ornithine aminotransferase (gyrate atrophy)		LEF1	lymphoid enhancer-binding factor 1		IRAK2	interleukin-1 receptor-associated kinase 2		CTSC	cathepsin C
biopolymer modification	327	9.3	0.054	1.1	0.56		p53 signaling pathway	23	0.7	0.022	1.6	0.35		PHKA1	phosphorylase kinase, alpha 1 pseudogene 1; phosphorylase kinase, alpha 1 (muscle)		CHRM3	cholinergic receptor, muscarinic 3		APPL1	adaptor protein, phosphotyrosine interaction, PH domain and leucine zipper containing 1		MET	met proto-oncogene (hepatocyte growth factor receptor)		COL6A3	collagen, type VI, alpha 3		ITGB4	integrin, beta 4		ID2	inhibitor of DNA binding 2, dominant negative helix-loop-helix protein		TLR4	toll-like receptor 4		ODC1	ornithine decarboxylase 1		MET	met proto-oncogene (hepatocyte growth factor receptor)		MAP3K14	mitogen-activated protein kinase kinase kinase 14		CTSD	cathepsin D
anatomical structure development	542	15.4	0.013	1.1	0.28		N-Glycan biosynthesis	16	0.5	0.05	1.6	0.44		PHKG1	phosphorylase kinase, gamma 1 (muscle)		EGF	epidermal growth factor (beta-urogastrone)		ARNT	aryl hydrocarbon receptor nuclear translocator		NTN4	netrin 4		CCND1	cyclin D1		LAMA1	laminin, alpha 1		ID3	inhibitor of DNA binding 3, dominant negative helix-loop-helix protein		TLR5	toll-like receptor 5		P4HA2	prolyl 4-hydroxylase, alpha polypeptide II		MLH1	mutL homolog 1, colon cancer, nonpolyposis type 2 (E. coli)		MYD88	myeloid differentiation primary response gene (88)		CTSF	cathepsin F
regulation of transcription	558	15.8	0.011	1.1	0.26		Glutathione metabolism	18	0.5	0.026	1.7	0.34		PYGL	phosphorylase, glycogen, liver		EGFR	epidermal growth factor receptor (erythroblastic leukemia viral (v-erb-b) oncogene homolog, avian)		ARNT2	aryl-hydrocarbon receptor nuclear translocator 2		NRP1	neuropilin 1		CCND2	cyclin D2		LAMA3	laminin, alpha 3		ID4	inhibitor of DNA binding 4, dominant negative helix-loop-helix protein		ARPC4	tubulin tyrosine ligase-like family, member 3; actin related protein 2/3 complex, subunit 4, 20kDa		P4HA3	prolyl 4-hydroxylase, alpha polypeptide III		MSH2	mutS homolog 2, colon cancer, nonpolyposis type 1 (E. coli)		NGF	nerve growth factor (beta polypeptide)		CTSK	cathepsin K
macromolecule metabolic process	1228	34.8	1.6e-05	1.1	0.0057		Small cell lung cancer	31	0.9	0.0016	1.7	0.097		PRKCZ	protein kinase C, zeta		FGF13	fibroblast growth factor 13		AXIN1	axin 1		NFATC1	nuclear factor of activated T-cells, cytoplasmic, calcineurin-dependent 1		EGF	epidermal growth factor (beta-urogastrone)		LAMA4	laminin, alpha 4		LTBP1	latent transforming growth factor beta binding protein 1		TUBB6	tubulin, beta 6		SAT1	spermidine/spermine N1-acetyltransferase 1		MSH6	mutS homolog 6 (E. coli)		PIK3R1	phosphoinositide-3-kinase, regulatory subunit 1 (alpha)		CTSS	cathepsin S
regulation of metabolic process	779	22.1	0.0016	1.1	0.078		Ribosome	37	1	1.6e-05	2	0.0031		PRKAA2	protein kinase, AMP-activated, alpha 2 catalytic subunit		FGF5	fibroblast growth factor 5		BIRC2	baculoviral IAP repeat-containing 2		NFATC4	nuclear factor of activated T-cells, cytoplasmic, calcineurin-dependent 4		EGFR	epidermal growth factor receptor (erythroblastic leukemia viral (v-erb-b) oncogene homolog, avian)		LAMB1	laminin, beta 1		LEFTY1	left-right determination factor 1		YWHAQ	tyrosine 3-monooxygenase/tryptophan 5-monooxygenase activation protein, theta polypeptide					PIK3R1	phosphoinositide-3-kinase, regulatory subunit 1 (alpha)		PIK3R2	phosphoinositide-3-kinase, regulatory subunit 2 (beta)		CTSZ	cathepsin Z
system development	502	14.2	0.013	1.1	0.28		Pentose phosphate pathway	11	0.3	0.026	2.1	0.33		PRKAB2	protein kinase, AMP-activated, beta 2 non-catalytic subunit		FGFR3	fibroblast growth factor receptor 3		BIRC3	baculoviral IAP repeat-containing 3		PLXNA1	plexin A1		FN1	fibronectin 1		LAMB2	laminin, beta 2 (laminin S)		NOG	noggin								PIK3R2	phosphoinositide-3-kinase, regulatory subunit 2 (beta)		PRKACA	protein kinase, cAMP-dependent, catalytic, alpha		CLTB	clathrin, light chain (Lcb)
cellular nitrogen compound metabolic process	792	22.4	0.00096	1.1	0.063		Mismatch repair	11	0.3	0.014	2.2	0.29		PRKAG2	protein kinase, AMP-activated, gamma 2 non-catalytic subunit		FGFR4	fibroblast growth factor receptor 4		BIRC5	baculoviral IAP repeat-containing 5		PLXNA2	plexin A2		ITGA10	integrin, alpha 10		LAMB3	laminin, beta 3		RHOA	ras homolog gene family, member A								RAC1	ras-related C3 botulinum toxin substrate 1 (rho family, small GTP binding protein Rac1)		PRKACB	protein kinase, cAMP-dependent, catalytic, beta		CTNS	cystinosis, nephropathic
cellular process	2277	64.5	3.9e-22	1.1	1.9e-18		Chondroitin sulfate biosynthesis	11	0.3	0.0096	2.3	0.24		PRKACA	protein kinase, cAMP-dependent, catalytic, alpha		FN1	fibronectin 1		BMP4	bone morphogenetic protein 4		PLXNC1	plexin C1		ITGA2	integrin, alpha 2 (CD49B, alpha 2 subunit of VLA-2 receptor)		LAMC1	laminin, gamma 1 (formerly LAMB2)		RPS6KB2	ribosomal protein S6 kinase, 70kDa, polypeptide 2								RAC3	ras-related C3 botulinum toxin substrate 3 (rho family, small GTP binding protein Rac3)		PRKAR1B	protein kinase, cAMP-dependent, regulatory, type I, beta		DNASE2	deoxyribonuclease II, lysosomal
regulation of primary metabolic process	712	20.2	0.0015	1.1	0.077									PRKACB	protein kinase, cAMP-dependent, catalytic, beta		GSN	gelsolin (amyloidosis, Finnish type)		BRCA2	breast cancer 2, early onset		RHOA	ras homolog gene family, member A		ITGA6	integrin, alpha 6		SDC1	syndecan 1		ROCK1	similar to Rho-associated, coiled-coil containing protein kinase 1; Rho-associated, coiled-coil containing protein kinase 1								SOS2	son of sevenless homolog 2 (Drosophila)		PRKAR2A	protein kinase, cAMP-dependent, regulatory, type II, alpha		FUCA1	fucosidase, alpha-L- 1, tissue
nitrogen compound metabolic process	818	23.2	0.00051	1.1	0.042									PRKAR1B	protein kinase, cAMP-dependent, regulatory, type I, beta		GNA12	guanine nucleotide binding protein (G protein) alpha 12		CTNNB1	catenin (cadherin-associated protein), beta 1, 88kDa		RAC1	ras-related C3 botulinum toxin substrate 1 (rho family, small GTP binding protein Rac1)		ITGAV	integrin, alpha V (vitronectin receptor, alpha polypeptide, antigen CD51)		SDC2	syndecan 2		THBS1	thrombospondin 1								TGFB2	transforming growth factor, beta 2		PRKAR2B	protein kinase, cAMP-dependent, regulatory, type II, beta		GLB1	galactosidase, beta 1
regulation of macromolecule biosynthetic process	614	17.4	0.003	1.1	0.11									PRKAR2A	protein kinase, cAMP-dependent, regulatory, type II, alpha		GNA13	guanine nucleotide binding protein (G protein), alpha 13		CCDC6	coiled-coil domain containing 6		RAC3	ras-related C3 botulinum toxin substrate 3 (rho family, small GTP binding protein Rac3)		ITGB1	integrin, beta 1 (fibronectin receptor, beta polypeptide, antigen CD29 includes MDF2, MSK12)		SDC3	syndecan 3		TFDP1	transcription factor Dp-1								TGFBR2	transforming growth factor, beta receptor II (70/80kDa)		TNFSF10	tumor necrosis factor (ligand) superfamily, member 10		GALC	galactosylceramidase
cellular metabolic process	1441	40.8	3.9e-08	1.1	4.7e-05		Note							PRKAR2B	protein kinase, cAMP-dependent, regulatory, type II, beta		EZR	hypothetical protein LOC100129652; ezrin		CUL2	cullin 2		ROBO1	roundabout, axon guidance receptor, homolog 1 (Drosophila); similar to roundabout 1 isoform b		ITGB3	integrin, beta 3 (platelet glycoprotein IIIa, antigen CD61)		TNC	tenascin C		TGFB2	transforming growth factor, beta 2								AKT1	v-akt murine thymoma viral oncogene homolog 1		TNFRSF10A	tumor necrosis factor receptor superfamily, member 10a		GNS	glucosamine (N-acetyl)-6-sulfatase
protein metabolic process	611	17.3	0.0026	1.1	0.099		Inputting > 3000 Gene Symbols into DAVID causes an error							PPP1CA	protein phosphatase 1, catalytic subunit, alpha isoform		ITGA10	integrin, alpha 10		CCND1	cyclin D1		ROBO3	roundabout, axon guidance receptor, homolog 3 (Drosophila)		ITGB4	integrin, beta 4		THBS1	thrombospondin 1		TGFBR2	transforming growth factor, beta receptor II (70/80kDa)								FOS	v-fos FBJ murine osteosarcoma viral oncogene homolog		TNFRSF10C	tumor necrosis factor receptor superfamily, member 10c, decoy without an intracellular domain		GUSB	glucuronidase, beta
cellular macromolecule metabolic process	1134	32.1	5.2e-06	1.1	0.0023		Work around: import the list in 2 halves and combine after DAVID runs the search, then analyze							PPP1CB	protein phosphatase 1, catalytic subunit, beta isoform; speedy homolog A (Xenopus laevis)		ITGA2	integrin, alpha 2 (CD49B, alpha 2 subunit of VLA-2 receptor)		CCNE2	cyclin E2		SEMA3B	sema domain, immunoglobulin domain (Ig), short basic domain, secreted, (semaphorin) 3B		KDR	kinase insert domain receptor (a type III receptor tyrosine kinase)					MYC	v-myc myelocytomatosis viral oncogene homolog (avian)								MYC	v-myc myelocytomatosis viral oncogene homolog (avian)		TNFRSF10D	tumor necrosis factor receptor superfamily, member 10d, decoy with truncated death domain		HGSNAT	heparan-alpha-glucosaminide N-acetyltransferase
regulation of macromolecule metabolic process	710	20.1	0.0008	1.1	0.057		DAVID identified 3530 genes from the total 4227 against homo sapien background							PPP1CC	protein phosphatase 1, catalytic subunit, gamma isoform		ITGA6	integrin, alpha 6		CDKN1A	cyclin-dependent kinase inhibitor 1A (p21, Cip1)		SEMA3C	sema domain, immunoglobulin domain (Ig), short basic domain, secreted, (semaphorin) 3C		LAMA1	laminin, alpha 1																	AKT1	v-akt murine thymoma viral oncogene homolog 1		IDUA	iduronidase, alpha-L-
catabolic process	273	7.7	0.041	1.1	0.48									PPP1R3B	protein phosphatase 1, regulatory (inhibitor) subunit 3B		ITGAV	integrin, alpha V (vitronectin receptor, alpha polypeptide, antigen CD51)		CDKN1B	cyclin-dependent kinase inhibitor 1B (p27, Kip1)		SEMA3D	sema domain, immunoglobulin domain (Ig), short basic domain, secreted, (semaphorin) 3D		LAMA3	laminin, alpha 3																				LAPTM5	lysosomal multispanning membrane protein 5
phosphate metabolic process	212	6	0.066	1.1	0.6									PPP1R3C	protein phosphatase 1, regulatory (inhibitor) subunit 3C		ITGB1	integrin, beta 1 (fibronectin receptor, beta polypeptide, antigen CD29 includes MDF2, MSK12)		CYCS	cytochrome c, somatic		SEMA3E	sema domain, immunoglobulin domain (Ig), short basic domain, secreted, (semaphorin) 3E		LAMA4	laminin, alpha 4																				LAPTM4A	lysosomal protein transmembrane 4 alpha
phosphorus metabolic process	212	6	0.066	1.1	0.6									RHOQ	ras homolog gene family, member Q; similar to small GTP binding protein TC10		ITGB2	integrin, beta 2 (complement component 3 receptor 3 and 4 subunit)		DAPK3	death-associated protein kinase 3		SEMA3F	sema domain, immunoglobulin domain (Ig), short basic domain, secreted, (semaphorin) 3F		LAMB1	laminin, beta 1																				LAMP2	lysosomal-associated membrane protein 2
nucleobase, nucleoside, nucleotide and nucleic acid metabolic process	744	21.1	0.00041	1.1	0.036									RPS6KB2	ribosomal protein S6 kinase, 70kDa, polypeptide 2		ITGB3	integrin, beta 3 (platelet glycoprotein IIIa, antigen CD61)		EPAS1	endothelial PAS domain protein 1		SEMA4C	sema domain, immunoglobulin domain (Ig), transmembrane domain (TM) and short cytoplasmic domain, (semaphorin) 4C		LAMB2	laminin, beta 2 (laminin S)																				LAMP3	lysosomal-associated membrane protein 3
gene expression	655	18.6	0.001	1.1	0.065									SOS2	son of sevenless homolog 2 (Drosophila)		ITGB4	integrin, beta 4		EGF	epidermal growth factor (beta-urogastrone)		SEMA4F	sema domain, immunoglobulin domain (Ig), transmembrane domain (TM) and short cytoplasmic domain, (semaphorin) 4F		LAMB3	laminin, beta 3																				MAN2B1	mannosidase, alpha, class 2B, member 1
regulation of cellular metabolic process	757	21.4	0.00032	1.1	0.031									SOCS2	suppressor of cytokine signaling 2		MYH9	myosin, heavy chain 9, non-muscle		EGFR	epidermal growth factor receptor (erythroblastic leukemia viral (v-erb-b) oncogene homolog, avian)		SEMA6B	sema domain, transmembrane domain (TM), and cytoplasmic domain, (semaphorin) 6B		LAMC1	laminin, gamma 1 (formerly LAMB2)																				MANBA	mannosidase, beta A, lysosomal
phosphorylation	175	5	0.082	1.1	0.65									SOCS3	suppressor of cytokine signaling 3		MYL12A	myosin, light chain 12A, regulatory, non-sarcomeric		FGF13	fibroblast growth factor 13		SEMA6C	sema domain, transmembrane domain (TM), and cytoplasmic domain, (semaphorin) 6C		MET	met proto-oncogene (hepatocyte growth factor receptor)																				NAPSA	napsin A aspartic peptidase
regulation of biological quality	322	9.1	0.02	1.1	0.35									SOCS4	suppressor of cytokine signaling 4		MYL12B	myosin, light chain 12B, regulatory		FGF5	fibroblast growth factor 5		SEMA7A	semaphorin 7A, GPI membrane anchor (John Milton Hagen blood group)		MYL12A	myosin, light chain 12A, regulatory, non-sarcomeric																				SLC17A5	solute carrier family 17 (anion/sugar transporter), member 5
positive regulation of biosynthetic process	153	4.3	0.085	1.1	0.66									AKT1	v-akt murine thymoma viral oncogene homolog 1		MYL5	myosin, light chain 5, regulatory		FGFR3	fibroblast growth factor receptor 3		ROCK1	similar to Rho-associated, coiled-coil containing protein kinase 1; Rho-associated, coiled-coil containing protein kinase 1		MYL12B	myosin, light chain 12B, regulatory																				SMPD1	sphingomyelin phosphodiesterase 1, acid lysosomal
positive regulation of cellular biosynthetic process	151	4.3	0.085	1.1	0.66												MYL9	myosin, light chain 9, regulatory		FN1	fibronectin 1		SLIT1	slit homolog 1 (Drosophila)		MYL5	myosin, light chain 5, regulatory																				TPP1	tripeptidyl peptidase I
cellular macromolecule biosynthetic process	620	17.6	0.00056	1.1	0.045												PIP5K1A	phosphatidylinositol-4-phosphate 5-kinase, type I, alpha		FZD1	frizzled homolog 1 (Drosophila)					MYL9	myosin, light chain 9, regulatory
cellular macromolecule catabolic process	160	4.5	0.074	1.1	0.63												PIP5K1B	phosphatidylinositol-4-phosphate 5-kinase, type I, beta		FZD2	frizzled homolog 2 (Drosophila)					PIP5K1C	phosphatidylinositol-4-phosphate 5-kinase, type I, gamma
positive regulation of nucleobase, nucleoside, nucleotide and nucleic acid metabolic process	138	3.9	0.09	1.1	0.67												PIP5K1C	phosphatidylinositol-4-phosphate 5-kinase, type I, gamma		FZD5	frizzled homolog 5 (Drosophila)					PIK3R1	phosphoinositide-3-kinase, regulatory subunit 1 (alpha)
modification-dependent macromolecule catabolic process	127	3.6	0.099	1.1	0.69												PIP4K2A	phosphatidylinositol-5-phosphate 4-kinase, type II, alpha		FZD8	frizzled homolog 8 (Drosophila)					PIK3R2	phosphoinositide-3-kinase, regulatory subunit 2 (beta)
modification-dependent protein catabolic process	127	3.6	0.099	1.1	0.69												PIK3R1	phosphoinositide-3-kinase, regulatory subunit 1 (alpha)		FH	fumarate hydratase					PGF	placental growth factor
macromolecule biosynthetic process	627	17.8	0.00032	1.1	0.031												PIK3R2	phosphoinositide-3-kinase, regulatory subunit 2 (beta)		GSTP1	glutathione S-transferase pi 1					PDGFD	platelet derived growth factor D
cell adhesion	155	4.4	0.072	1.1	0.62												PDGFD	platelet derived growth factor D		RALBP1	hypothetical LOC100129773; ralA binding protein 1					PDGFA	platelet-derived growth factor alpha polypeptide
biosynthetic process	785	22.2	2.9e-05	1.1	0.0083												PDGFA	platelet-derived growth factor alpha polypeptide		HIF1A	hypoxia inducible factor 1, alpha subunit (basic helix-loop-helix transcription factor)					PRKCA	protein kinase C, alpha
cellular biosynthetic process	763	21.6	4.3e-05	1.1	0.0096												PFN1	profilin 1		ITGA2	integrin, alpha 2 (CD49B, alpha 2 subunit of VLA-2 receptor)					PRKCG	protein kinase C, gamma
RNA metabolic process	208	5.9	0.038	1.1	0.48												PPP1CA	protein phosphatase 1, catalytic subunit, alpha isoform		ITGA6	integrin, alpha 6					PPP1CA	protein phosphatase 1, catalytic subunit, alpha isoform
intracellular signaling cascade	279	7.9	0.016	1.1	0.32												PPP1CB	protein phosphatase 1, catalytic subunit, beta isoform; speedy homolog A (Xenopus laevis)		ITGAV	integrin, alpha V (vitronectin receptor, alpha polypeptide, antigen CD51)					PPP1CB	protein phosphatase 1, catalytic subunit, beta isoform; speedy homolog A (Xenopus laevis)
macromolecular complex subunit organization	158	4.5	0.061	1.1	0.58												PPP1CC	protein phosphatase 1, catalytic subunit, gamma isoform		ITGB1	integrin, beta 1 (fibronectin receptor, beta polypeptide, antigen CD29 includes MDF2, MSK12)					PPP1CC	protein phosphatase 1, catalytic subunit, gamma isoform
biological adhesion	156	4.4	0.063	1.1	0.59												RDX	radixin		JUP	junction plakoglobin					RHOA	ras homolog gene family, member A
cellular catabolic process	228	6.5	0.026	1.1	0.4												RHOA	ras homolog gene family, member A		LAMA1	laminin, alpha 1					RAC1	ras-related C3 botulinum toxin substrate 1 (rho family, small GTP binding protein Rac1)
cellular developmental process	380	10.8	0.0042	1.1	0.14												RAC1	ras-related C3 botulinum toxin substrate 1 (rho family, small GTP binding protein Rac1)		LAMA3	laminin, alpha 3					RAC3	ras-related C3 botulinum toxin substrate 3 (rho family, small GTP binding protein Rac3)
proteolysis involved in cellular protein catabolic process	134	3.8	0.075	1.1	0.63												RAC3	ras-related C3 botulinum toxin substrate 3 (rho family, small GTP binding protein Rac3)		LAMA4	laminin, alpha 4					ROCK1	similar to Rho-associated, coiled-coil containing protein kinase 1; Rho-associated, coiled-coil containing protein kinase 1
cell differentiation	366	10.4	0.0039	1.1	0.14												RRAS	related RAS viral (r-ras) oncogene homolog		LAMB1	laminin, beta 1					BCAR1	similar to breast cancer anti-estrogen resistance 1; breast cancer anti-estrogen resistance 1
positive regulation of metabolic process	206	5.8	0.029	1.1	0.41												SCIN	scinderin		LAMB2	laminin, beta 2 (laminin S)					SOS2	son of sevenless homolog 2 (Drosophila)
positive regulation of gene expression	130	3.7	0.074	1.1	0.63												ROCK1	similar to Rho-associated, coiled-coil containing protein kinase 1; Rho-associated, coiled-coil containing protein kinase 1		LAMB3	laminin, beta 3					TNC	tenascin C
cellular protein catabolic process	135	3.8	0.07	1.1	0.61												BCAR1	similar to breast cancer anti-estrogen resistance 1; breast cancer anti-estrogen resistance 1		LAMC1	laminin, gamma 1 (formerly LAMB2)					THBS1	thrombospondin 1
establishment of localization in cell	191	5.4	0.032	1.1	0.44												SSH1	slingshot homolog 1 (Drosophila)		LEF1	lymphoid enhancer-binding factor 1					AKT1	v-akt murine thymoma viral oncogene homolog 1
cellular protein metabolic process	529	15	0.00027	1.1	0.028												SOS2	son of sevenless homolog 2 (Drosophila)		MMP1	matrix metallopeptidase 1 (interstitial collagenase)					VEGFC	vascular endothelial growth factor C
positive regulation of macromolecule biosynthetic process	147	4.2	0.055	1.1	0.56												TMSB4X	thymosin-like 2 (pseudogene); thymosin-like 1 (pseudogene); thymosin beta 4, X-linked		MET	met proto-oncogene (hepatocyte growth factor receptor)
protein catabolic process	140	4	0.057	1.1	0.57												ARPC4	tubulin tyrosine ligase-like family, member 3; actin related protein 2/3 complex, subunit 4, 20kDa		MLH1	mutL homolog 1, colon cancer, nonpolyposis type 2 (E. coli)
positive regulation of transcription	127	3.6	0.068	1.1	0.61															MSH2	mutS homolog 2, colon cancer, nonpolyposis type 1 (E. coli)
DNA metabolic process	114	3.2	0.079	1.1	0.64															MSH6	mutS homolog 6 (E. coli)
macromolecular complex assembly	150	4.2	0.046	1.1	0.52															NCOA4	nuclear receptor coactivator 4
regulation of catalytic activity	191	5.4	0.025	1.1	0.39															PPARD	peroxisome proliferator-activated receptor delta
cellular localization	210	5.9	0.017	1.1	0.32															PPARG	peroxisome proliferator-activated receptor gamma
response to chemical stimulus	290	8.2	0.0054	1.1	0.16															PIK3R1	phosphoinositide-3-kinase, regulatory subunit 1 (alpha)
positive regulation of nitrogen compound metabolic process	146	4.1	0.043	1.1	0.5															PIK3R2	phosphoinositide-3-kinase, regulatory subunit 2 (beta)
positive regulation of catalytic activity	118	3.3	0.064	1.1	0.6															PGF	placental growth factor
regulation of transcription from RNA polymerase II promoter	165	4.7	0.031	1.1	0.43															PDGFA	platelet-derived growth factor alpha polypeptide
positive regulation of cellular metabolic process	200	5.7	0.017	1.1	0.32															PTGS2	prostaglandin-endoperoxide synthase 2 (prostaglandin G/H synthase and cyclooxygenase)
regulation of multicellular organismal process	213	6	0.014	1.1	0.29															PIAS2	protein inhibitor of activated STAT, 2
positive regulation of macromolecule metabolic process	195	5.5	0.018	1.1	0.32															PIAS3	protein inhibitor of activated STAT, 3
macromolecule catabolic process	178	5	0.022	1.2	0.36															PRKCA	protein kinase C, alpha
macromolecule localization	247	7	0.0051	1.2	0.16															PRKCG	protein kinase C, gamma
protein complex assembly	116	3.3	0.05	1.2	0.53															RHOA	ras homolog gene family, member A
protein complex biogenesis	116	3.3	0.05	1.2	0.53															RAC1	ras-related C3 botulinum toxin substrate 1 (rho family, small GTP binding protein Rac1)
protein kinase cascade	85	2.4	0.088	1.2	0.66															RAC3	ras-related C3 botulinum toxin substrate 3 (rho family, small GTP binding protein Rac3)
anatomical structure formation involved in morphogenesis	81	2.3	0.092	1.2	0.68															STK36	serine/threonine kinase 36, fused homolog (Drosophila)
response to wounding	122	3.5	0.042	1.2	0.49															SOS2	son of sevenless homolog 2 (Drosophila)
RNA processing	126	3.6	0.038	1.2	0.48															SHH	sonic hedgehog homolog (Drosophila)
positive regulation of RNA metabolic process	111	3.1	0.049	1.2	0.52															SUFU	suppressor of fused homolog (Drosophila)
cellular component assembly	205	5.8	0.0078	1.2	0.21															TGFA	transforming growth factor, alpha
carbohydrate metabolic process	123	3.5	0.033	1.2	0.44															TGFB2	transforming growth factor, beta 2
positive regulation of transcription, DNA-dependent	111	3.1	0.04	1.2	0.48															TGFBR2	transforming growth factor, beta receptor II (70/80kDa)
cell development	150	4.2	0.017	1.2	0.32															TPM3	tropomyosin 3
neuron development	79	2.2	0.076	1.2	0.64															AKT1	v-akt murine thymoma viral oncogene homolog 1
cellular component organization	584	16.5	7.3e-07	1.2	0.00051															FOS	v-fos FBJ murine osteosarcoma viral oncogene homolog
positive regulation of molecular function	137	3.9	0.02	1.2	0.35															MYC	v-myc myelocytomatosis viral oncogene homolog (avian)
cellular macromolecule localization	97	2.7	0.046	1.2	0.52															RALA	v-ral simian leukemia viral oncogene homolog A (ras related)
nervous system development	255	7.2	0.0014	1.2	0.074															VEGFC	vascular endothelial growth factor C
oxidation reduction	150	4.2	0.013	1.2	0.28															VHL	von Hippel-Lindau tumor suppressor
regulation of molecular function	228	6.5	0.0021	1.2	0.088															WNT5B	wingless-type MMTV integration site family, member 5B
negative regulation of developmental process	61	1.7	0.098	1.2	0.69															WNT7B	wingless-type MMTV integration site family, member 7B
positive regulation of biological process	479	13.6	4e-06	1.2	0.002															WNT9A	wingless-type MMTV integration site family, member 9A
response to DNA damage stimulus	88	2.5	0.049	1.2	0.53
cellular protein localization	97	2.7	0.039	1.2	0.48
negative regulation of gene expression	119	3.4	0.023	1.2	0.37
regulation of cell proliferation	186	5.3	0.0045	1.2	0.15
generation of precursor metabolites and energy	74	2.1	0.066	1.2	0.61
organelle organization	315	8.9	0.00019	1.2	0.022
cellular component morphogenesis	94	2.7	0.039	1.2	0.48
protein localization	209	5.9	0.0023	1.2	0.093
M phase	78	2.2	0.057	1.2	0.57
positive regulation of transferase activity	57	1.6	0.096	1.2	0.69
localization of cell	73	2.1	0.061	1.2	0.58
cell motility	73	2.1	0.061	1.2	0.58
cell motion	113	3.2	0.021	1.2	0.36
intracellular protein transport	89	2.5	0.04	1.2	0.48
regulation of protein metabolic process	130	3.7	0.013	1.2	0.28
positive regulation of kinase activity	55	1.6	0.098	1.2	0.69
positive regulation of protein metabolic process	58	1.6	0.087	1.2	0.66
neuron differentiation	105	3	0.022	1.2	0.36
regulation of cell communication	249	7.1	0.0004	1.2	0.037
protein transport	183	5.2	0.0024	1.2	0.095
cellular response to stress	136	3.9	0.0084	1.2	0.22
death	174	4.9	0.0029	1.2	0.11
positive regulation of cellular protein metabolic process	56	1.6	0.083	1.2	0.65
intracellular transport	158	4.5	0.0045	1.2	0.15
cell projection morphogenesis	59	1.7	0.074	1.2	0.63
membrane organization	92	2.6	0.026	1.2	0.4
establishment of protein localization	186	5.3	0.0016	1.2	0.078
negative regulation of catalytic activity	67	1.9	0.054	1.2	0.55
cell death	174	4.9	0.0021	1.2	0.09
epithelium development	55	1.6	0.076	1.2	0.63
regulation of localization	148	4.2	0.0042	1.2	0.14
cellular response to stimulus	199	5.6	0.0009	1.2	0.061
cellular carbohydrate metabolic process	94	2.7	0.021	1.2	0.36
positive regulation of cellular process	449	12.7	2.3e-07	1.2	0.00019
cellular component biogenesis	244	6.9	0.00017	1.2	0.02
negative regulation of transcription	112	3.2	0.011	1.2	0.25
neuron projection morphogenesis	52	1.5	0.076	1.2	0.63
negative regulation of cellular biosynthetic process	137	3.9	0.0046	1.2	0.15
negative regulation of nitrogen compound metabolic process	127	3.6	0.0059	1.2	0.17
alcohol metabolic process	105	3	0.012	1.2	0.27
cell cycle	190	5.4	0.00074	1.2	0.054
negative regulation of cell differentiation	53	1.5	0.068	1.2	0.61
response to drug	53	1.5	0.068	1.2	0.61
cytoskeleton organization	107	3	0.011	1.2	0.25
cell morphogenesis involved in differentiation	60	1.7	0.051	1.2	0.54
negative regulation of nucleobase, nucleoside, nucleotide and nucleic acid metabolic process	126	3.6	0.005	1.2	0.16
regulation of growth	84	2.4	0.021	1.2	0.36
negative regulation of biological process	447	12.7	3.7e-08	1.2	6e-05
response to organic substance	178	5	0.00074	1.2	0.054
cell morphogenesis	88	2.5	0.017	1.2	0.32
cell cycle process	140	4	0.0024	1.3	0.095
regulation of signal transduction	218	6.2	0.00013	1.3	0.016
generation of neurons	139	3.9	0.0022	1.3	0.09
programmed cell death	152	4.3	0.0013	1.3	0.072
negative regulation of biosynthetic process	143	4.1	0.0016	1.3	0.079
vesicle-mediated transport	144	4.1	0.0015	1.3	0.075
neuron projection development	64	1.8	0.033	1.3	0.44
hemopoietic or lymphoid organ development	65	1.8	0.031	1.3	0.43
apoptosis	151	4.3	0.00095	1.3	0.063
regulation of cellular protein metabolic process	119	3.4	0.0032	1.3	0.12
regulation of programmed cell death	204	5.8	0.0001	1.3	0.015
neurogenesis	151	4.3	0.00088	1.3	0.061
heterocycle metabolic process	84	2.4	0.013	1.3	0.28
extracellular structure organization	41	1.2	0.078	1.3	0.64
negative regulation of cellular process	418	11.8	8.5e-09	1.3	2.1e-05
regulation of cell differentiation	124	3.5	0.0023	1.3	0.094
nitrogen compound biosynthetic process	82	2.3	0.013	1.3	0.27
glycoprotein metabolic process	51	1.4	0.047	1.3	0.52
regulation of cell death	206	5.8	6.6e-05	1.3	0.011
organelle fission	58	1.6	0.033	1.3	0.44
regulation of phosphorus metabolic process	123	3.5	0.0019	1.3	0.085
regulation of phosphate metabolic process	123	3.5	0.0019	1.3	0.085
regulation of protein localization	35	1	0.094	1.3	0.68
mitochondrion organization	35	1	0.094	1.3	0.68
regulation of apoptosis	204	5.8	5.7e-05	1.3	0.012
negative regulation of macromolecule biosynthetic process	139	3.9	0.00088	1.3	0.061
regulation of protein modification process	75	2.1	0.014	1.3	0.29
M phase of mitotic cell cycle	57	1.6	0.032	1.3	0.43
coenzyme metabolic process	39	1.1	0.073	1.3	0.62
regulation of protein kinase activity	88	2.5	0.0074	1.3	0.2
regulation of phosphorylation	119	3.4	0.0018	1.3	0.083
regulation of transferase activity	95	2.7	0.0052	1.3	0.16
cell projection organization	94	2.7	0.0054	1.3	0.16
negative regulation of macromolecule metabolic process	188	5.3	6.5e-05	1.3	0.011
negative regulation of metabolic process	200	5.7	3.5e-05	1.3	0.0095
cofactor metabolic process	50	1.4	0.039	1.3	0.48
monosaccharide metabolic process	57	1.6	0.027	1.3	0.4
cell migration	71	2	0.013	1.3	0.28
immune system development	71	2	0.013	1.3	0.28
regulation of cell size	53	1.5	0.032	1.3	0.43
regulation of kinase activity	92	2.6	0.0046	1.3	0.15
nucleotide biosynthetic process	48	1.4	0.039	1.3	0.48
positive regulation of apoptosis	111	3.1	0.0017	1.3	0.082
regulation of cellular component size	70	2	0.013	1.3	0.27
cell cycle phase	107	3	0.002	1.3	0.087
hemopoiesis	61	1.7	0.019	1.3	0.34
response to inorganic substance	53	1.5	0.029	1.3	0.42
positive regulation of programmed cell death	112	3.2	0.0015	1.3	0.078
nuclear division	57	1.6	0.023	1.3	0.37
mitosis	57	1.6	0.023	1.3	0.37
positive regulation of cell death	113	3.2	0.0012	1.3	0.069
positive regulation of cell proliferation	108	3.1	0.0014	1.3	0.073
regulation of developmental process	176	5	3.7e-05	1.3	0.0096
negative regulation of programmed cell death	94	2.7	0.0025	1.3	0.097
negative regulation of cell communication	65	1.8	0.012	1.3	0.26
small GTPase mediated signal transduction	80	2.3	0.0051	1.3	0.16
negative regulation of cellular metabolic process	189	5.4	1.3e-05	1.3	0.0051
DNA replication	50	1.4	0.025	1.3	0.39
regulation of protein transport	30	0.8	0.083	1.3	0.65
angiogenesis	39	1.1	0.047	1.3	0.52
urogenital system development	29	0.8	0.087	1.3	0.66
negative regulation of cell death	95	2.7	0.0019	1.3	0.084
nucleobase, nucleoside and nucleotide biosynthetic process	51	1.4	0.022	1.3	0.36
nucleobase, nucleoside, nucleotide and nucleic acid biosynthetic process	51	1.4	0.022	1.3	0.36
response to organic cyclic substance	32	0.9	0.069	1.3	0.61
purine ribonucleotide biosynthetic process	31	0.9	0.072	1.3	0.62
regulation of protein kinase cascade	66	1.9	0.0086	1.3	0.22
blood vessel development	65	1.8	0.009	1.3	0.23
blood vessel morphogenesis	56	1.6	0.015	1.3	0.3
negative regulation of apoptosis	94	2.7	0.0016	1.3	0.078
hexose metabolic process	51	1.4	0.02	1.3	0.35
cell proliferation	116	3.3	0.00041	1.3	0.036
negative regulation of molecular function	89	2.5	0.0019	1.3	0.086
Ras protein signal transduction	28	0.8	0.082	1.3	0.65
vasculature development	67	1.9	0.0069	1.3	0.19
developmental maturation	27	0.8	0.086	1.4	0.66
induction of apoptosis	86	2.4	0.0018	1.4	0.083
enzyme linked receptor protein signaling pathway	92	2.6	0.0012	1.4	0.068
sulfur metabolic process	31	0.9	0.06	1.4	0.58
ATP biosynthetic process	24	0.7	0.098	1.4	0.69
positive regulation of cell communication	89	2.5	0.0012	1.4	0.068
kidney development	26	0.7	0.081	1.4	0.65
induction of programmed cell death	87	2.5	0.0013	1.4	0.07
positive regulation of signal transduction	80	2.3	0.002	1.4	0.087
cell division	80	2.3	0.002	1.4	0.087
wound healing	52	1.5	0.012	1.4	0.27
ribonucleoside triphosphate biosynthetic process	27	0.8	0.07	1.4	0.62
positive regulation of developmental process	76	2.2	0.0021	1.4	0.088
negative regulation of transport	37	1	0.031	1.4	0.43
ribonucleotide biosynthetic process	34	1	0.039	1.4	0.48
purine nucleotide metabolic process	51	1.4	0.011	1.4	0.26
nucleoside triphosphate biosynthetic process	28	0.8	0.061	1.4	0.58
proteasomal protein catabolic process	28	0.8	0.061	1.4	0.58
proteasomal ubiquitin-dependent protein catabolic process	28	0.8	0.061	1.4	0.58
negative regulation of cellular component organization	39	1.1	0.026	1.4	0.4
leukocyte differentiation	36	1	0.032	1.4	0.44
translation	91	2.6	0.0006	1.4	0.046
positive regulation of growth	22	0.6	0.097	1.4	0.69
DNA damage response, signal transduction	22	0.6	0.097	1.4	0.69
purine ribonucleotide metabolic process	38	1.1	0.027	1.4	0.4
positive regulation of cell motion	27	0.8	0.063	1.4	0.59
purine ribonucleoside triphosphate biosynthetic process	27	0.8	0.063	1.4	0.59
mitotic cell cycle	102	2.9	0.00025	1.4	0.026
negative regulation of signal transduction	61	1.7	0.0047	1.4	0.15
response to steroid hormone stimulus	53	1.5	0.0084	1.4	0.22
ATP metabolic process	29	0.8	0.053	1.4	0.55
nucleoside phosphate metabolic process	81	2.3	0.001	1.4	0.065
nucleotide metabolic process	81	2.3	0.001	1.4	0.065
regulation of cell cycle	92	2.6	0.00038	1.4	0.035
nucleobase, nucleoside and nucleotide metabolic process	88	2.5	0.00048	1.4	0.04
ribonucleotide metabolic process	41	1.2	0.018	1.4	0.32
response to endogenous stimulus	113	3.2	6.6e-05	1.4	0.011
positive regulation of cell differentiation	64	1.8	0.0027	1.4	0.1
myeloid cell differentiation	26	0.7	0.059	1.4	0.58
ribonucleoside triphosphate metabolic process	33	0.9	0.033	1.4	0.44
response to insulin stimulus	28	0.8	0.049	1.4	0.52
cell maturation	21	0.6	0.091	1.4	0.67
regulation of endopeptidase activity	23	0.7	0.075	1.4	0.63
regulation of establishment of protein localization	34	1	0.028	1.4	0.41
glucose metabolic process	43	1.2	0.013	1.4	0.28
transmembrane receptor protein tyrosine kinase signaling pathway	63	1.8	0.0025	1.4	0.098
protein oligomerization	49	1.4	0.0077	1.4	0.21
regulation of ubiquitin-protein ligase activity during mitotic cell cycle	20	0.6	0.095	1.4	0.69
purine ribonucleoside triphosphate metabolic process	33	0.9	0.029	1.4	0.42
positive regulation of binding	22	0.6	0.078	1.4	0.64
purine nucleoside triphosphate biosynthetic process	28	0.8	0.044	1.4	0.51
nitrogen compound catabolic process	19	0.5	0.099	1.4	0.69
negative regulation of cell cycle	23	0.7	0.067	1.4	0.61
regulation of organelle organization	62	1.8	0.0018	1.4	0.085
positive regulation of locomotion	28	0.8	0.039	1.4	0.48
positive regulation of DNA binding	20	0.6	0.084	1.4	0.66
induction of apoptosis by extracellular signals	32	0.9	0.027	1.4	0.4
response to hormone stimulus	105	3	4.1e-05	1.4	0.01
phosphoinositide metabolic process	21	0.6	0.072	1.5	0.62
polysaccharide metabolic process	32	0.9	0.024	1.5	0.38
regulation of cell growth	56	1.6	0.0024	1.5	0.096
regulation of protein complex assembly	26	0.7	0.042	1.5	0.49
regulation of mitotic cell cycle	44	1.2	0.0071	1.5	0.2
regulation of protein ubiquitination	29	0.8	0.03	1.5	0.42
nucleoside triphosphate metabolic process	38	1.1	0.012	1.5	0.27
viral reproductive process	18	0.5	0.091	1.5	0.67
secondary metabolic process	23	0.7	0.052	1.5	0.54
regulation of caspase activity	23	0.7	0.052	1.5	0.54
ncRNA metabolic process	67	1.9	0.00068	1.5	0.051
negative regulation of transferase activity	28	0.8	0.03	1.5	0.43
negative regulation of ubiquitin-protein ligase activity during mitotic cell cycle	19	0.5	0.078	1.5	0.64
aminoglycan metabolic process	19	0.5	0.078	1.5	0.64
anaphase-promoting complex-dependent proteasomal ubiquitin-dependent protein catabolic process	19	0.5	0.078	1.5	0.64
morphogenesis of embryonic epithelium	17	0.5	0.095	1.5	0.69
glucose catabolic process	17	0.5	0.095	1.5	0.69
organelle localization	27	0.8	0.031	1.5	0.43
regulation of binding	45	1.3	0.0047	1.5	0.15
regulation of ubiquitin-protein ligase activity	23	0.7	0.046	1.5	0.52
purine nucleoside triphosphate metabolic process	36	1	0.011	1.5	0.26
regulation of ligase activity	24	0.7	0.039	1.5	0.48
response to estradiol stimulus	16	0.5	0.099	1.5	0.69
regulation of locomotion	57	1.6	0.0011	1.5	0.067
nucleoside metabolic process	19	0.5	0.068	1.5	0.61
negative regulation of protein ubiquitination	22	0.6	0.047	1.5	0.52
regulation of DNA binding	36	1	0.0098	1.5	0.24
response to oxygen levels	42	1.2	0.005	1.5	0.16
negative regulation of cell migration	17	0.5	0.083	1.5	0.65
positive regulation of cellular component organization	54	1.5	0.0013	1.5	0.072
response to hypoxia	40	1.1	0.006	1.5	0.18
negative regulation of ligase activity	20	0.6	0.058	1.5	0.57
negative regulation of ubiquitin-protein ligase activity	20	0.6	0.058	1.5	0.57
negative regulation of protein kinase activity	26	0.7	0.028	1.5	0.41
carbohydrate biosynthetic process	32	0.9	0.014	1.5	0.29
negative regulation of protein metabolic process	56	1.6	0.00098	1.5	0.063
positive regulation of ubiquitin-protein ligase activity	21	0.6	0.049	1.5	0.52
ribonucleoprotein complex biogenesis	54	1.5	0.0012	1.5	0.068
regulation of neuron apoptosis	27	0.8	0.024	1.5	0.38
negative regulation of kinase activity	27	0.8	0.024	1.5	0.38
positive regulation of cell adhesion	18	0.5	0.071	1.5	0.61
regulation of transcription factor activity	31	0.9	0.014	1.5	0.29
positive regulation of ligase activity	22	0.6	0.041	1.5	0.49
negative regulation of cell motion	19	0.5	0.06	1.5	0.58
cellular polysaccharide metabolic process	16	0.5	0.086	1.5	0.66
membrane fusion	16	0.5	0.086	1.5	0.66
regulation of catabolic process	29	0.8	0.017	1.5	0.32
positive regulation of cell migration	27	0.8	0.021	1.5	0.36
regulation of cellular component organization	139	3.9	5.1e-08	1.5	5e-05
cholesterol metabolic process	28	0.8	0.018	1.5	0.32
response to oxidative stress	50	1.4	0.0012	1.5	0.07
positive regulation of protein kinase cascade	51	1.4	0.0011	1.5	0.065
negative regulation of cellular protein metabolic process	55	1.6	0.00065	1.5	0.049
positive regulation of catabolic process	15	0.4	0.089	1.5	0.67
actin filament-based process	74	2.1	5.8e-05	1.6	0.011
regulation of cytoskeleton organization	42	1.2	0.0025	1.6	0.096
cell recognition	17	0.5	0.063	1.6	0.59
positive regulation of protein ubiquitination	26	0.7	0.019	1.6	0.33
ncRNA processing	58	1.6	0.0003	1.6	0.03
regulation of anatomical structure morphogenesis	68	1.9	8.2e-05	1.6	0.013
negative regulation of protein modification process	37	1	0.0041	1.6	0.14
negative regulation of neurogenesis	14	0.4	0.092	1.6	0.68
response to toxin	19	0.5	0.045	1.6	0.51
regulation of cell development	64	1.8	0.00011	1.6	0.015
negative regulation of cell development	15	0.4	0.077	1.6	0.64
negative regulation of phosphate metabolic process	15	0.4	0.077	1.6	0.64
negative regulation of phosphorus metabolic process	15	0.4	0.077	1.6	0.64
positive regulation of organelle organization	26	0.7	0.016	1.6	0.31
negative regulation of DNA binding	16	0.5	0.065	1.6	0.6
negative regulation of neuron apoptosis	16	0.5	0.065	1.6	0.6
cellular amino acid biosynthetic process	16	0.5	0.065	1.6	0.6
regulation of actin filament-based process	29	0.8	0.0096	1.6	0.24
anti-apoptosis	65	1.8	7.1e-05	1.6	0.011
sterol metabolic process	32	0.9	0.0059	1.6	0.17
regulation of cellular component biogenesis	45	1.3	0.00095	1.6	0.063
RNA export from nucleus	13	0.4	0.095	1.6	0.69
vasculogenesis	13	0.4	0.095	1.6	0.69
regulation of nervous system development	61	1.7	9.8e-05	1.6	0.014
isoprenoid metabolic process	14	0.4	0.08	1.6	0.64
regulation of protein import into nucleus	14	0.4	0.08	1.6	0.64
actin cytoskeleton organization	72	2	1.9e-05	1.6	0.0064
ribosome biogenesis	39	1.1	0.0018	1.6	0.084
Golgi vesicle transport	42	1.2	0.0011	1.6	0.068
chromosome segregation	26	0.7	0.012	1.6	0.27
regulation of cell motion	62	1.8	6e-05	1.6	0.011
negative regulation of binding	19	0.5	0.033	1.6	0.44
regulation of intracellular transport	23	0.7	0.016	1.6	0.32
insulin receptor signaling pathway	12	0.3	0.098	1.6	0.69
regulation of cell morphogenesis involved in differentiation	25	0.7	0.012	1.6	0.26
regulation of neurogenesis	54	1.5	0.00013	1.6	0.017
regulation of actin cytoskeleton organization	29	0.8	0.0059	1.6	0.17
Notch signaling pathway	17	0.5	0.04	1.7	0.48
vesicle organization	17	0.5	0.04	1.7	0.48
regulation of nucleocytoplasmic transport	19	0.5	0.028	1.7	0.41
regulation of cell migration	56	1.6	5.6e-05	1.7	0.012
response to estrogen stimulus	35	1	0.0015	1.7	0.078
response to reactive oxygen species	25	0.7	0.0082	1.7	0.22
actin filament organization	24	0.7	0.0098	1.7	0.24
odontogenesis	18	0.5	0.028	1.7	0.41
glucan metabolic process	12	0.3	0.083	1.7	0.65
cellular glucan metabolic process	12	0.3	0.083	1.7	0.65
mitotic sister chromatid segregation	12	0.3	0.083	1.7	0.65
positive regulation of cell development	23	0.7	0.012	1.7	0.27
negative regulation of phosphorylation	15	0.4	0.048	1.7	0.52
odontogenesis of dentine-containing tooth	13	0.4	0.069	1.7	0.61
regulation of cell projection organization	30	0.8	0.0029	1.7	0.11
regulation of neuron differentiation	45	1.3	0.0002	1.7	0.022
regulation of developmental growth	16	0.5	0.033	1.7	0.44
regulation of translational initiation	14	0.4	0.048	1.7	0.52
regulation of neuron projection development	24	0.7	0.0067	1.7	0.19
glycogen metabolic process	12	0.3	0.07	1.7	0.61
regulation of glucose metabolic process	12	0.3	0.07	1.7	0.61
negative regulation of protein amino acid phosphorylation	11	0.3	0.084	1.7	0.66
regulation of I-kappaB kinase/NF-kappaB cascade	37	1	0.0005	1.7	0.042
hormone-mediated signaling	18	0.5	0.019	1.7	0.34
regulation of protein catabolic process	18	0.5	0.019	1.7	0.34
positive regulation of cell cycle	20	0.6	0.011	1.8	0.26
regulation of axonogenesis	20	0.6	0.011	1.8	0.26
sister chromatid segregation	13	0.4	0.048	1.8	0.52
induction of apoptosis by intracellular signals	19	0.5	0.013	1.8	0.28
myeloid leukocyte differentiation	12	0.3	0.058	1.8	0.57
cellular response to hormone stimulus	47	1.3	4.2e-05	1.8	0.0098
membrane docking	11	0.3	0.07	1.8	0.61
acetyl-CoA metabolic process	11	0.3	0.07	1.8	0.61
production of molecular mediator of immune response	11	0.3	0.07	1.8	0.61
polysaccharide biosynthetic process	16	0.5	0.023	1.8	0.37
negative regulation of transcription factor activity	16	0.5	0.023	1.8	0.37
positive regulation of cytoskeleton organization	16	0.5	0.023	1.8	0.37
positive regulation of neurogenesis	21	0.6	0.0076	1.8	0.21
cellular amide metabolic process	20	0.6	0.009	1.8	0.23
interphase	38	1.1	0.00018	1.8	0.022
regulation of intracellular protein transport	19	0.5	0.011	1.8	0.26
interphase of mitotic cell cycle	37	1	0.00022	1.8	0.024
positive regulation of cellular catabolic process	13	0.4	0.039	1.8	0.48
positive regulation of cell projection organization	17	0.5	0.015	1.8	0.3
regulation of glucose import	12	0.3	0.047	1.8	0.52
rRNA metabolic process	35	1	0.00024	1.8	0.026
oxidoreduction coenzyme metabolic process	19	0.5	0.0087	1.8	0.22
cytokinesis	15	0.4	0.022	1.8	0.36
regulation of cell morphogenesis	48	1.4	1.2e-05	1.9	0.0048
immunoglobulin production	11	0.3	0.057	1.9	0.57
cellular response to insulin stimulus	25	0.7	0.002	1.9	0.087
somatic diversification of immune receptors	10	0.3	0.069	1.9	0.61
positive regulation of I-kappaB kinase/NF-kappaB cascade	36	1	0.00013	1.9	0.017
cellular response to oxidative stress	16	0.5	0.015	1.9	0.3
positive regulation of cell size	18	0.5	0.0082	1.9	0.22
somatic diversification of immune receptors via germline recombination within a single locus	9	0.3	0.084	1.9	0.65
somatic cell DNA recombination	9	0.3	0.084	1.9	0.65
translational elongation	38	1.1	5.8e-05	1.9	0.011
regulation of cellular catabolic process	23	0.7	0.0022	1.9	0.091
regulation of protein binding	11	0.3	0.046	1.9	0.52
rRNA processing	35	1	9.3e-05	1.9	0.014
positive regulation of cell growth	16	0.5	0.012	1.9	0.26
regulation of glucose transport	13	0.4	0.025	1.9	0.39
organ regeneration	10	0.3	0.056	1.9	0.56
apoptotic mitochondrial changes	12	0.3	0.03	2	0.43
aminoglycan biosynthetic process	9	0.3	0.068	2	0.61
glutathione metabolic process	11	0.3	0.036	2	0.46
negative regulation of neuron differentiation	13	0.4	0.02	2	0.35
cell redox homeostasis	25	0.7	0.00058	2	0.045
positive regulation of axonogenesis	10	0.3	0.044	2	0.5
regulation of glial cell differentiation	8	0.2	0.082	2	0.65
ER to Golgi vesicle-mediated transport	17	0.5	0.0046	2	0.15
pyridine nucleotide metabolic process	17	0.5	0.0046	2	0.15
endothelial cell migration	9	0.3	0.053	2.1	0.55
somatic diversification of immunoglobulins	9	0.3	0.053	2.1	0.55
regulation of cell-cell adhesion	9	0.3	0.053	2.1	0.55
alkaloid metabolic process	17	0.5	0.0035	2.1	0.12
nicotinamide metabolic process	17	0.5	0.0026	2.1	0.098
nicotinamide nucleotide metabolic process	17	0.5	0.0026	2.1	0.098
regulation of cell shape	23	0.7	0.00032	2.2	0.031
regulation of cyclin-dependent protein kinase activity	23	0.7	0.00032	2.2	0.031
regulation of actin filament bundle formation	9	0.3	0.04	2.2	0.49
actin filament bundle formation	9	0.3	0.04	2.2	0.49
positive regulation of stress-activated protein kinase signaling pathway	9	0.3	0.04	2.2	0.49
regulation of generation of precursor metabolites and energy	13	0.4	0.0086	2.2	0.22
L-amino acid transport	10	0.3	0.025	2.2	0.39
membrane budding	7	0.2	0.078	2.2	0.64
regulation of carbohydrate catabolic process	7	0.2	0.078	2.2	0.64
regulation of cellular carbohydrate catabolic process	7	0.2	0.078	2.2	0.64
glutamate metabolic process	7	0.2	0.078	2.2	0.64
regulation of receptor-mediated endocytosis	7	0.2	0.078	2.2	0.64
regulation of receptor activity	8	0.2	0.049	2.2	0.52
somatic recombination of immunoglobulin gene segments	8	0.2	0.049	2.2	0.52
regulation of mesenchymal cell proliferation	8	0.2	0.049	2.2	0.52
negative regulation of caspase activity	8	0.2	0.049	2.2	0.52
positive regulation of neuron differentiation	11	0.3	0.012	2.3	0.26
immunoglobulin production during immune response	6	0.2	0.095	2.3	0.69
G1/S transition of mitotic cell cycle	26	0.7	2.1e-05	2.3	0.0063
epidermal growth factor receptor signaling pathway	13	0.4	0.0045	2.3	0.15
chromosome localization	7	0.2	0.058	2.4	0.57
regulation of polysaccharide metabolic process	7	0.2	0.058	2.4	0.57
establishment of chromosome localization	7	0.2	0.058	2.4	0.57
vesicle coating	7	0.2	0.058	2.4	0.57
positive regulation of mesenchymal cell proliferation	8	0.2	0.036	2.4	0.46
nucleotide-excision repair, DNA gap filling	8	0.2	0.036	2.4	0.46
Rho protein signal transduction	18	0.5	0.00041	2.4	0.036
regulation of stress fiber formation	9	0.3	0.022	2.4	0.36
regulation of insulin receptor signaling pathway	9	0.3	0.022	2.4	0.36
glycoprotein catabolic process	9	0.3	0.015	2.5	0.3
regulation of fat cell differentiation	8	0.2	0.025	2.5	0.39
isotype switching	6	0.2	0.07	2.5	0.61
endoplasmic reticulum organization	6	0.2	0.07	2.5	0.61
somatic recombination of immunoglobulin genes during immune response	6	0.2	0.07	2.5	0.61
positive regulation of stress fiber formation	6	0.2	0.07	2.5	0.61
somatic diversification of immunoglobulins during immune response	6	0.2	0.07	2.5	0.61
regulation of axon extension	10	0.3	0.0092	2.5	0.23
regulation of membrane protein ectodomain proteolysis	7	0.2	0.028	2.7	0.41
negative regulation of translational initiation	7	0.2	0.028	2.7	0.41
blood vessel endothelial cell migration	6	0.2	0.048	2.8	0.52
positive regulation of stress-activated MAPK cascade	5	0.1	0.083	2.8	0.65
ruffle organization	5	0.1	0.083	2.8	0.65
regulation of endocrine process	5	0.1	0.083	2.8	0.65
NADP metabolic process	9	0.3	0.0065	2.8	0.19
actin cytoskeleton reorganization	9	0.3	0.0065	2.8	0.19
negative regulation of insulin receptor signaling pathway	9	0.3	0.0039	3	0.14
regulation of stress-activated MAPK cascade	6	0.2	0.031	3	0.43
pentose-phosphate shunt	6	0.2	0.019	3.4	0.33
somatic diversification of immune receptors via somatic mutation	6	0.2	0.019	3.4	0.33
somatic hypermutation of immunoglobulin genes	6	0.2	0.019	3.4	0.33
regulation of transcription of G1/S-phase of mitotic cell cycle	4	0.1	0.096	3.4	0.69
mRNA transcription	4	0.1	0.096	3.4	0.69
MyD88-dependent toll-like receptor signaling pathway	4	0.1	0.096	3.4	0.69
regulation of hair follicle development	4	0.1	0.096	3.4	0.69
regulation of astrocyte differentiation	4	0.1	0.096	3.4	0.69
regulation of hair cycle	4	0.1	0.096	3.4	0.69
regulation of cell adhesion mediated by integrin	5	0.1	0.032	3.6	0.44
lysogeny	6	0.2	0.0099	3.8	0.24
provirus integration	6	0.2	0.0099	3.8	0.24
positive regulation of epidermal growth factor receptor activity	4	0.1	0.056	4	0.56
methylation-dependent chromatin silencing	4	0.1	0.056	4	0.56
regulation of transcription in response to stress	4	0.1	0.056	4	0.56
dermatan sulfate proteoglycan metabolic process	4	0.1	0.056	4	0.56
regulation of transcription from RNA polymerase II promoter in response to stress	4	0.1	0.056	4	0.56
positive regulation of fat cell differentiation	5	0.1	0.016	4.2	0.32
positive regulation of cyclin-dependent protein kinase activity	7	0.2	0.0012	4.4	0.068
regulation of cyclin-dependent protein kinase activity during G1/S	4	0.1	0.026	5.1	0.4
SREBP-mediated signaling pathway	4	0.1	0.026	5.1	0.4
regulation of transcription from RNA polymerase II promoter in response to oxidative stress	4	0.1	0.026	5.1	0.4
positive regulation of cyclin-dependent protein kinase activity during G1/S	4	0.1	0.026	5.1	0.4
[truncated: 18 more columns]

## Sheet: T47D Enrichment
Gene Ontology Biological Processes (GO:BP)							KEGG Pathways							KEGG Pathway Gene Details
Term	Count	%	P-value	Fold-Enrichment	Benjamini		Term	Count	%	P-value	Fold-Enrichment	Benjamini		Pathways in cancer			MAPK signaling pathway			ECM-receptor interaction			Fc epsilon RI signaling pathway			TGF-beta signaling pathway			Axon guidance			Arrhythmogenic right ventricular cardiomyopathy (ARVC)			Wnt signaling pathway			Vibrio cholerae infection			Melanogenesis			ABC transporters			Colorectal cancer
cellular process	394	61	0.098	1	0.8		Pathways in cancer	19	2.9	0.06	1.6	0.59		KITLG	KIT ligand		RASGRP2	RAS guanyl releasing protein 2 (calcium and DAG-regulated)		CD47	CD47 molecule		FYN	FYN oncogene related to SRC, FGR, YES		E2F4	E2F transcription factor 4, p107/p130-binding		EPHA4	EPH receptor A4		CACNG4	calcium channel, voltage-dependent, gamma subunit 4		SMAD3	SMAD family member 3		ATP6V1G1	ATPase, H+ transporting, lysosomal 13kDa, V1 subunit G1		KITLG	KIT ligand		ABCA10	ATP-binding cassette, sub-family A (ABC1), member 10		SMAD3	SMAD family member 3
multicellular organismal process	173	26.8	0.047	1.1	0.69		MAPK signaling pathway	16	2.5	0.07	1.6	0.59		SKP2	S-phase kinase-associated protein 2 (p45)		CACNG4	calcium channel, voltage-dependent, gamma subunit 4		COL4A6	collagen, type IV, alpha 6		GAB2	GRB2-associated binding protein 2		SMAD3	SMAD family member 3		FYN	FYN oncogene related to SRC, FGR, YES		DSC2	desmocollin 2		DKK1	dickkopf homolog 1 (Xenopus laevis)		ATP6V1B2	ATPase, H+ transporting, lysosomal 56/58kDa, V1 subunit B2		FZD4	frizzled homolog 4 (Drosophila)		ABCA12	ATP-binding cassette, sub-family A (ABC1), member 12		FZD4	frizzled homolog 4 (Drosophila)
response to stimulus	143	22.1	0.057	1.1	0.73		ECM-receptor interaction	7	1.1	0.091	2.2	0.63		SMAD3	SMAD family member 3		DAXX	death-domain associated protein		COL5A1	collagen, type V, alpha 1		MAPK10	mitogen-activated protein kinase 10		ID1	inhibitor of DNA binding 1, dominant negative helix-loop-helix protein		ABLIM3	actin binding LIM protein family, member 3		DSG2	desmoglein 2		FZD4	frizzled homolog 4 (Drosophila)		ATP6V0A1	ATPase, H+ transporting, lysosomal V0 subunit a1		FZD6	frizzled homolog 6 (Drosophila)		ABCC3	ATP-binding cassette, sub-family C (CFTR/MRP), member 3		FZD6	frizzled homolog 6 (Drosophila)
regulation of biological quality	65	10.1	0.062	1.2	0.75		Fc epsilon RI signaling pathway	7	1.1	0.069	2.4	0.61		COL4A6	collagen, type IV, alpha 6		DUSP1	dual specificity phosphatase 1		ITGA6	integrin, alpha 6		PLA2G3	phospholipase A2, group III		ID3	inhibitor of DNA binding 3, dominant negative helix-loop-helix protein		CXCL12	chemokine (C-X-C motif) ligand 12 (stromal cell-derived factor 1)		GJA1	gap junction protein, alpha 1, 43kDa		FZD6	frizzled homolog 6 (Drosophila)		PRKCA	protein kinase C, alpha		FZD9	frizzled homolog 9 (Drosophila)		ABCC5	ATP-binding cassette, sub-family C (CFTR/MRP), member 5		FZD9	frizzled homolog 9 (Drosophila)
negative regulation of biological process	81	12.5	0.03	1.2	0.6		TGF-beta signaling pathway	8	1.2	0.042	2.5	0.53		CDKN1A	cyclin-dependent kinase inhibitor 1A (p21, Cip1)		DUSP10	dual specificity phosphatase 10		ITGB6	integrin, beta 6		PRKCA	protein kinase C, alpha		ID4	inhibitor of DNA binding 4, dominant negative helix-loop-helix protein		EFNA4	ephrin-A4		ITGA6	integrin, alpha 6		FZD9	frizzled homolog 9 (Drosophila)		PRKX	protein kinase, X-linked		LEF1	lymphoid enhancer-binding factor 1		ABCG1	ATP-binding cassette, sub-family G (WHITE), member 1		JUN	jun oncogene
immune system process	45	7	0.097	1.2	0.8		Axon guidance	12	1.9	0.0081	2.5	0.23		FZD4	frizzled homolog 4 (Drosophila)		DUSP3	dual specificity phosphatase 3		SDC2	syndecan 2		RAC2	ras-related C3 botulinum toxin substrate 2 (rho family, small GTP binding protein Rac2)		THBS1	thrombospondin 1		NTN1	netrin 1		ITGB6	integrin, beta 6		JUN	jun oncogene		PRKACB	protein kinase, cAMP-dependent, catalytic, beta		PRKCA	protein kinase C, alpha					LEF1	lymphoid enhancer-binding factor 1
response to stress	76	11.8	0.03	1.2	0.6		Arrhythmogenic right ventricular cardiomyopathy (ARVC)	8	1.2	0.022	2.8	0.4		FZD6	frizzled homolog 6 (Drosophila)		DUSP9	dual specificity phosphatase 9		THBS1	thrombospondin 1		VAV3	vav 3 guanine nucleotide exchange factor		TFDP1	transcription factor Dp-1		RAC2	ras-related C3 botulinum toxin substrate 2 (rho family, small GTP binding protein Rac2)		LEF1	lymphoid enhancer-binding factor 1		LEF1	lymphoid enhancer-binding factor 1					PRKX	protein kinase, X-linked					MAPK10	mitogen-activated protein kinase 10
negative regulation of cellular process	75	11.6	0.031	1.3	0.61		Wnt signaling pathway	16	2.5	0.00043	2.8	0.066		FZD9	frizzled homolog 9 (Drosophila)		IL1R1	interleukin 1 receptor, type I								MYC	v-myc myelocytomatosis viral oncogene homolog (avian)		ROBO2	roundabout, axon guidance receptor, homolog 2 (Drosophila)		TCF7L1	transcription factor 7-like 1 (T-cell specific, HMG-box)		MAPK10	mitogen-activated protein kinase 10					PRKACB	protein kinase, cAMP-dependent, catalytic, beta					RAC2	ras-related C3 botulinum toxin substrate 2 (rho family, small GTP binding protein Rac2)
regulation of multicellular organismal process	43	6.7	0.082	1.3	0.79		Vibrio cholerae infection	6	0.9	0.056	2.9	0.6		ITGA6	integrin, alpha 6		JUN	jun oncogene											SEMA3B	sema domain, immunoglobulin domain (Ig), short basic domain, secreted, (semaphorin) 3B					PRKCA	protein kinase C, alpha					TCF7L1	transcription factor 7-like 1 (T-cell specific, HMG-box)					TCF7L1	transcription factor 7-like 1 (T-cell specific, HMG-box)
cellular response to stimulus	38	5.9	0.093	1.3	0.8		Melanogenesis	11	1.7	0.0035	3	0.17		JUN	jun oncogene		MAPK10	mitogen-activated protein kinase 10											SEMA6B	sema domain, transmembrane domain (TM), and cytoplasmic domain, (semaphorin) 6B					PRKX	protein kinase, X-linked					WNT10B	wingless-type MMTV integration site family, member 10B					MYC	v-myc myelocytomatosis viral oncogene homolog (avian)
regulation of molecular function	45	7	0.067	1.3	0.75		ABC transporters	5	0.8	0.079	3	0.61		LEF1	lymphoid enhancer-binding factor 1		PLA2G3	phospholipase A2, group III											UNC5A	unc-5 homolog A (C. elegans)					PRKACB	protein kinase, cAMP-dependent, catalytic, beta					WNT8B	wingless-type MMTV integration site family, member 8B
negative regulation of cellular metabolic process	34	5.3	0.094	1.3	0.8		Colorectal cancer	10	1.5	0.0037	3.2	0.14		MAPK10	mitogen-activated protein kinase 10		PRKCA	protein kinase C, alpha											UNC5B	unc-5 homolog B (C. elegans)					RAC2	ras-related C3 botulinum toxin substrate 2 (rho family, small GTP binding protein Rac2)
developmental process	150	23.2	0.00011	1.3	0.036		Ribosome	11	1.7	0.0013	3.4	0.099		PRKCA	protein kinase C, alpha		PRKX	protein kinase, X-linked																	TCF7L1	transcription factor 7-like 1 (T-cell specific, HMG-box)
regulation of cell death	39	6	0.063	1.3	0.75		Basal cell carcinoma	7	1.1	0.016	3.4	0.34		RAC2	ras-related C3 botulinum toxin substrate 2 (rho family, small GTP binding protein Rac2)		PRKACB	protein kinase, cAMP-dependent, catalytic, beta																	MYC	v-myc myelocytomatosis viral oncogene homolog (avian)
regulation of programmed cell death	39	6	0.059	1.3	0.74		O-Glycan biosynthesis	4	0.6	0.099	3.6	0.62		RET	ret proto-oncogene		RAC2	ras-related C3 botulinum toxin substrate 2 (rho family, small GTP binding protein Rac2)																	WNT10B	wingless-type MMTV integration site family, member 10B
death	35	5.4	0.069	1.3	0.76		Thyroid cancer	4	0.6	0.091	3.7	0.61		TCF7L1	transcription factor 7-like 1 (T-cell specific, HMG-box)		MYC	v-myc myelocytomatosis viral oncogene homolog (avian)																	WNT8B	wingless-type MMTV integration site family, member 8B
regulation of apoptosis	39	6	0.054	1.3	0.72		Prion diseases	5	0.8	0.039	3.8	0.55		MYC	v-myc myelocytomatosis viral oncogene homolog (avian)
cell death	35	5.4	0.063	1.3	0.75									WNT10B	wingless-type MMTV integration site family, member 10B
positive regulation of biological process	99	15.3	0.0013	1.3	0.19									WNT8B	wingless-type MMTV integration site family, member 8B
organ development	85	13.2	0.0029	1.4	0.23
programmed cell death	30	4.6	0.079	1.4	0.79		Note
negative regulation of macromolecule biosynthetic process	27	4.2	0.093	1.4	0.8		DAVID identified 646 genes from the total 752 against homo sapien background
multicellular organismal development	142	22	2.8e-05	1.4	0.024
positive regulation of cellular process	92	14.2	0.001	1.4	0.17
cellular developmental process	85	13.2	0.0017	1.4	0.2
negative regulation of metabolic process	39	6	0.036	1.4	0.63
negative regulation of nitrogen compound metabolic process	26	4	0.087	1.4	0.79
anatomical structure morphogenesis	60	9.3	0.0083	1.4	0.37
homeostatic process	38	5.9	0.033	1.4	0.62
negative regulation of nucleobase, nucleoside, nucleotide and nucleic acid metabolic process	26	4	0.077	1.4	0.79
regulation of cell differentiation	25	3.9	0.082	1.4	0.79
regulation of transcription from RNA polymerase II promoter	37	5.7	0.033	1.4	0.62
cell differentiation	84	13	0.00077	1.4	0.13
anatomical structure development	130	20.1	1.2e-05	1.4	0.03
metal ion transport	24	3.7	0.079	1.4	0.79
cell-cell signaling	31	4.8	0.043	1.4	0.68
negative regulation of macromolecule metabolic process	38	5.9	0.025	1.4	0.56
system development	121	18.7	1.8e-05	1.4	0.024
ion transport	40	6.2	0.02	1.4	0.53
negative regulation of transcription	24	3.7	0.07	1.4	0.76
biological adhesion	37	5.7	0.02	1.5	0.53
cell development	34	5.3	0.027	1.5	0.58
cell adhesion	37	5.7	0.02	1.5	0.53
organ morphogenesis	30	4.6	0.034	1.5	0.62
locomotion	23	3.6	0.065	1.5	0.75
cell morphogenesis	19	2.9	0.094	1.5	0.79
regulation of developmental process	36	5.6	0.019	1.5	0.53
anatomical structure formation involved in morphogenesis	19	2.9	0.087	1.5	0.79
cation transport	30	4.6	0.028	1.5	0.59
translation	18	2.8	0.091	1.5	0.8
regulation of immune system process	21	3.3	0.065	1.5	0.75
response to chemical stimulus	70	10.8	0.00045	1.5	0.1
chemical homeostasis	28	4.3	0.031	1.5	0.61
neurogenesis	33	5.1	0.018	1.5	0.53
cell proliferation	24	3.7	0.044	1.5	0.68
tissue development	37	5.7	0.01	1.5	0.41
neuron development	19	2.9	0.066	1.6	0.75
negative regulation of gene expression	29	4.5	0.015	1.6	0.51
positive regulation of developmental process	16	2.5	0.079	1.6	0.79
cell communication	46	7.1	0.0018	1.6	0.18
cell part morphogenesis	15	2.3	0.08	1.6	0.79
positive regulation of immune system process	14	2.2	0.09	1.6	0.8
generation of neurons	33	5.1	0.0067	1.6	0.35
induction of programmed cell death	19	2.9	0.043	1.6	0.68
neuron differentiation	26	4	0.016	1.6	0.51
induction of apoptosis	19	2.9	0.042	1.6	0.67
nervous system development	65	10.1	6.4e-05	1.7	0.033
cell motion	29	4.5	0.0074	1.7	0.36
central nervous system development	26	4	0.011	1.7	0.44
cell projection morphogenesis	15	2.3	0.061	1.7	0.75
axonogenesis	12	1.9	0.09	1.7	0.8
regulation of cell motion	12	1.9	0.09	1.7	0.8
cellular homeostasis	29	4.5	0.0058	1.7	0.33
response to external stimulus	57	8.8	6.5e-05	1.7	0.028
positive regulation of response to stimulus	15	2.3	0.047	1.8	0.68
ion homeostasis	26	4	0.0072	1.8	0.36
regulation of cell proliferation	51	7.9	6.7e-05	1.8	0.025
negative regulation of cell differentiation	14	2.2	0.049	1.8	0.7
regulation of cell migration	11	1.7	0.085	1.8	0.79
localization of cell	20	3.1	0.016	1.8	0.51
cell motility	20	3.1	0.016	1.8	0.51
cell projection organization	24	3.7	0.0075	1.8	0.35
neuron projection morphogenesis	14	2.2	0.045	1.8	0.68
cellular chemical homeostasis	25	3.9	0.0057	1.8	0.33
neuron projection development	17	2.6	0.023	1.8	0.56
negative regulation of cell proliferation	24	3.7	0.006	1.8	0.33
response to organic substance	48	7.4	6e-05	1.8	0.038
positive regulation of cell death	29	4.5	0.0022	1.8	0.19
cellular ion homeostasis	25	3.9	0.0047	1.9	0.3
positive regulation of programmed cell death	29	4.5	0.0021	1.9	0.2
positive regulation of apoptosis	29	4.5	0.0019	1.9	0.19
regulation of locomotion	13	2	0.046	1.9	0.68
vasculature development	17	2.6	0.02	1.9	0.54
wound healing	13	2	0.044	1.9	0.68
regulation of anatomical structure morphogenesis	15	2.3	0.028	1.9	0.59
response to endogenous stimulus	28	4.3	0.0016	1.9	0.2
blood vessel development	17	2.6	0.016	1.9	0.51
glycosylation	9	1.4	0.092	1.9	0.8
biopolymer glycosylation	9	1.4	0.092	1.9	0.8
protein amino acid glycosylation	9	1.4	0.092	1.9	0.8
response to hormone stimulus	26	4	0.0018	2	0.19
regulation of MAP kinase activity	10	1.5	0.069	2	0.76
blood vessel morphogenesis	15	2.3	0.021	2	0.54
positive regulation of cell proliferation	30	4.6	0.00051	2	0.097
cell migration	20	3.1	0.0054	2	0.32
negative regulation of developmental process	19	2.9	0.0061	2	0.33
cation homeostasis	21	3.3	0.0037	2	0.26
angiogenesis	11	1.7	0.042	2.1	0.67
calcium ion homeostasis	14	2.2	0.019	2.1	0.53
axon guidance	8	1.2	0.092	2.1	0.8
Wnt receptor signaling pathway	10	1.5	0.051	2.1	0.71
cellular calcium ion homeostasis	14	2.2	0.015	2.1	0.51
extracellular matrix organization	8	1.2	0.082	2.1	0.79
response to inorganic substance	16	2.5	0.0075	2.2	0.35
metal ion homeostasis	16	2.5	0.0075	2.2	0.35
cellular cation homeostasis	20	3.1	0.0022	2.2	0.2
cellular di-, tri-valent inorganic cation homeostasis	18	2.8	0.0037	2.2	0.27
di-, tri-valent inorganic cation homeostasis	19	2.9	0.0026	2.2	0.22
regulation of cell adhesion	11	1.7	0.027	2.2	0.58
cellular metal ion homeostasis	16	2.5	0.005	2.3	0.31
response to corticosteroid stimulus	7	1.1	0.086	2.3	0.79
negative regulation of immune system process	7	1.1	0.079	2.3	0.78
cytosolic calcium ion homeostasis	10	1.5	0.027	2.3	0.58
response to metal ion	11	1.7	0.018	2.4	0.53
response to nutrient	12	1.9	0.012	2.4	0.45
regulation of DNA metabolic process	10	1.5	0.022	2.4	0.54
response to steroid hormone stimulus	17	2.6	0.0016	2.5	0.21
secondary metabolic process	7	1.1	0.065	2.5	0.75
regulation of ossification	7	1.1	0.062	2.5	0.75
response to organic cyclic substance	11	1.7	0.012	2.5	0.45
elevation of cytosolic calcium ion concentration	10	1.5	0.018	2.5	0.53
response to molecule of bacterial origin	8	1.2	0.035	2.6	0.63
vitamin metabolic process	7	1.1	0.053	2.6	0.72
neuron migration	6	0.9	0.081	2.6	0.79
response to extracellular stimulus	21	3.3	0.00014	2.6	0.04
response to nutrient levels	19	2.9	0.00028	2.7	0.071
response to hypoxia	13	2	0.0033	2.7	0.25
response to toxin	6	0.9	0.068	2.7	0.76
translational elongation	10	1.5	0.011	2.7	0.42
response to oxygen levels	14	2.2	0.0018	2.7	0.2
negative regulation of phosphorus metabolic process	5	0.8	0.094	2.9	0.8
negative regulation of phosphate metabolic process	5	0.8	0.094	2.9	0.8
negative regulation of hydrolase activity	5	0.8	0.094	2.9	0.8
response to estrogen stimulus	11	1.7	0.0046	2.9	0.3
leukocyte migration	6	0.9	0.054	2.9	0.72
regulation of behavior	5	0.8	0.083	3	0.79
induction of apoptosis by intracellular signals	6	0.9	0.044	3.1	0.68
negative regulation of phosphorylation	5	0.8	0.078	3.1	0.79
regulation of DNA replication	7	1.1	0.024	3.1	0.56
liver development	6	0.9	0.042	3.1	0.68
response to starvation	5	0.8	0.064	3.3	0.75
response to vitamin	8	1.2	0.0094	3.4	0.4
cellular response to extracellular stimulus	8	1.2	0.008	3.5	0.36
positive regulation of DNA metabolic process	7	1.1	0.015	3.5	0.51
cofactor catabolic process	4	0.6	0.1	3.6	0.81
regulation of chemotaxis	4	0.6	0.1	3.6	0.81
regulation of anti-apoptosis	5	0.8	0.047	3.6	0.68
cellular response to nutrient levels	6	0.9	0.02	3.8	0.53
positive regulation of chemotaxis	4	0.6	0.085	3.8	0.79
positive regulation of behavior	5	0.8	0.033	4.1	0.62
positive regulation of cell adhesion	9	1.4	0.0013	4.2	0.18
synaptic vesicle transport	5	0.8	0.03	4.2	0.61
organ regeneration	4	0.6	0.066	4.3	0.75
apoptotic mitochondrial changes	5	0.8	0.024	4.5	0.56
positive regulation of anti-apoptosis	5	0.8	0.022	4.6	0.54
positive regulation of DNA replication	5	0.8	0.017	4.9	0.52
release of cytochrome c from mitochondria	4	0.6	0.038	5.3	0.65
aromatic compound catabolic process	4	0.6	0.034	5.5	0.62
negative regulation of osteoblast differentiation	3	0.5	0.089	5.9	0.8
glycosaminoglycan catabolic process	3	0.5	0.089	5.9	0.8
regulation of cell-cell adhesion	5	0.8	0.0073	6.3	0.36
retinoic acid metabolic process	3	0.5	0.067	6.9	0.75
negative regulation of survival gene product expression	3	0.5	0.024	11.9	0.56
positive regulation of cell-cell adhesion	5	0.8	0.00045	12.6	0.093
[truncated: 10 more columns]
